# Supplementary material for: Stakeholders’ discourse on generative AI in higher education: Insights from topic modeling and sentiment analysis
Source: PLoS One. 2026 Jul 16;21(7):e0353685. doi: 10.1371/journal.pone.0353685 (PMC13374978; doi:10.1371/journal.pone.0353685)
Supplement: S1 Dataset — (XLSX) [file pone.0353685.s001.xlsx]

## Sheet: in
tweet_id	tweet_text	preprocessed_tweet_text	lemmatized_tweet_text	topic_assignment	topic_probabilities	sentiment_assignment
1.6e+18	username when i tried it gpt3 nailed a number of my old short answer exam essay questions on policy to adapt id either have to go back to in person exams rather than takehome or skew even more towards novel math questions	tried gpt nailed number old short answer exam essay questions policy adapt id either go back person exams rather takehome skew even towards novel math questions	try gpt nail number old short answer exam essay question policy adapt id either go back person exam rather takehome skew even towards novel math question	5	[0.005296873651575177, 0.06176299158656446, 0.005302701333383529, 0.11830344986405578, 0.4709829619582158, 0.005308297761902918, 0.3330427238443022]	Positive
1.6e+18	username i just left academia former assistant professor of economics teaching health economics and im super glad to not have to adapt my old course to the advent of gpt3	left academia former assistant professor economics teaching health economics im super glad adapt old course advent gpt	leave academia former assistant professor economics teach health economics im super glad adapt old course advent gpt	3	[0.007991030389267883, 0.007967638183085827, 0.5130172966958872, 0.007981764401887234, 0.007966379645001666, 0.0079545189543909, 0.4471213717304792]	Positive
1.6e+18	gpt3 this post on lesswrong discusses the potential for automated fraud detection in academia using existing technology the author argues that such a system could help reduce the prevalence of academic fraud and incr	gpt post lesswrong discusses potential automated fraud detection academia using existing technology author argues system could help reduce prevalence academic fraud incr	gpt post lesswrong discus potential automate fraud detection academia use exist technology author argue system could help reduce prevalence academic fraud incr	6	[0.006234562934076738, 0.29694956109258075, 0.2747321570381247, 0.006219537639559901, 0.006231072941831246, 0.40340968573470365, 0.006223422619122955]	Neutral
1.6e+18	2 for your second step in your curriculum were gonna have some fun and blow your mind a bit roberthaisfield shows off what you can do when you combine gpt3 and tana to create new knowledge and structure it so you can work with it	second step curriculum gonna fun blow mind bit roberthaisfield shows combine gpt tana create new knowledge structure work	second step curriculum gon na fun blow mind bite roberthaisfield show combine gpt tana create new knowledge structure work	5	[0.007194885894424351, 0.007179184242787542, 0.007171506399909596, 0.1621929168156738, 0.80190902292644, 0.007184573982449766, 0.007167909738315106]	Positive
1.6e+18	openai gpt35 series of models if youre a researcher interested in more training details of oai api models such as textdavinci003 textdavinci002 codedavinci002 check it out	openai gpt series models youre researcher interested training details oai api models textdavinci textdavinci codedavinci check	openai gpt series model youre researcher interest train detail oai api model textdavinci textdavinci codedavinci check	1	[0.6318385746707136, 0.0084131908960931, 0.008438599695569949, 0.008412647643390735, 0.008430365363971706, 0.3260482074914361, 0.00841841423882477]	Neutral
1.6e+18	username i used gpt3 to write an essay about this	used gpt write essay	use gpt write essay	7	[0.028664268985282605, 0.028706571908224152, 0.02858476055664276, 0.02862257476771142, 0.028646449123528487, 0.028637750349743477, 0.8281376243088671]	Neutral
1.6e+18	meta hot take gpt3 generated tweet storm elaborating on how llms are about to cause a tidal wave of new problems for every school with an honor code llm large language model like gpt3	meta hot take gpt generated tweet storm elaborating llms cause tidal wave new problems every school honor code llm large language model like gpt	meta hot take gpt generate tweet storm elaborate llm cause tidal wave new problem every school honor code llm large language model like gpt	3	[0.18626598084962326, 0.005728178206524625, 0.2937815472979682, 0.0057451123067540025, 0.10078934786892917, 0.23634332133960717, 0.17134651213059363]	Positive
1.6e+18	username an essay idea occurs salary negotiation except this time we also glued gpt4 onto it	essay idea occurs salary negotiation except time also glued gpt onto	essay idea occur salary negotiation except time also glue gpt onto	7	[0.3669270536093905, 0.011924410602592542, 0.0119209785912963, 0.011955075694841501, 0.011974667726187464, 0.01199701768841712, 0.5733007960872746]	Neutral
1.6e+18	years back did a master thesis on resurrecting loved ones through mass data with a version of gpt3 facilitated by hologram still wild to see in application tho	years back master thesis resurrecting loved ones mass data version gpt facilitated hologram still wild see application tho	year back master thesis resurrect love one mass data version gpt facilitate hologram still wild see application tho	7	[0.007554599969160559, 0.007566460807221552, 0.0075598517832882565, 0.007550715429784072, 0.007552524873861088, 0.2126566679044497, 0.7495591792322348]	Positive
1.6e+18	gpt4 combined with an eventually optimised texttovideo will entirely transform entertainment education and advertising eg imagine prompting create a 10 minute video which simplifies quantum mechanics in an engaging way create a gripping 10 second ad for my product	gpt combined eventually optimised texttovideo entirely transform entertainment education advertising eg imagine prompting create minute video simplifies quantum mechanics engaging way create gripping second ad product	gpt combine eventually optimise texttovideo entirely transform entertainment education advertise eg imagine prompt create minute video simplify quantum mechanic engage way create grip second ad product	1	[0.5488777660414936, 0.005309557829790063, 0.10291682954732276, 0.005306650427985703, 0.32696724059425836, 0.0053151585759837585, 0.005306796983165605]	Neutral
1.6e+18	of course this is gpt3 and gpt4 is rumoured to be an order of magnitude more powerful us lawyers should be paying attention	course gpt gpt rumoured order magnitude powerful us lawyers paying attention	course gpt gpt rumour order magnitude powerful u lawyer pay attention	1	[0.4918842993357685, 0.013004910723103457, 0.01303672563009981, 0.22336709264157542, 0.23265637426300592, 0.013028956800100952, 0.013021640606345922]	Positive
1.6e+18	what now first its really cool what gpt3 enables once you get a feel for prompting it opens up new possibilities second the infinite dataset hallucinator itself might be useful for education and toy examples maybe ill explore it further	first really cool gpt enables get feel prompting opens new possibilities second infinite dataset hallucinator might useful education toy examples maybe ill explore	first really cool gpt enable get feel prompt open new possibility second infinite dataset hallucinator might useful education toy example maybe ill explore	5	[0.00598209586383598, 0.005968864237404147, 0.19809495806838745, 0.005960446047572074, 0.7720479815818464, 0.005969781766719737, 0.005975872434234181]	Positive
1.6e+18	username i was a bit clickbaity note parts of this essay were written by gpt3 so it might contain untrue facts d	bit clickbaity note parts essay written gpt might contain untrue facts	bite clickbaity note part essay write gpt might contain untrue fact	5	[0.011931486265207724, 0.011935646063033998, 0.011913871817346116, 0.011943319844094713, 0.5047984644688719, 0.4355127474334715, 0.011964464107974051]	Neutral
1.6e+18	username to what extent might the ascendance of large language models their id argue real advances in purely predictive probabilistic models as opp to oldschool ais rulebased ways be a counterexample gpt3 etc are all trained on the detritus of our digital lives labor	extent might ascendance large language models id argue real advances purely predictive probabilistic models opp oldschool ais rulebased ways counterexample gpt etc trained detritus digital lives labor	extent might ascendance large language model id argue real advance purely predictive probabilistic model opp oldschool ai rulebased way counterexample gpt etc train detritus digital life labor	5	[0.005117818289564242, 0.005111486481144345, 0.2520265087833387, 0.16289925776773206, 0.3118642524062978, 0.257863505210497, 0.005117171061425873]	Positive
1.6e+18	universities are really not prepared for a wave of plagiarism by llm the large language models of ai hard to tackle as exemplified by the following little essay written by gpt3 one such llm via username username academia	universities really prepared wave plagiarism llm large language models ai hard tackle exemplified following little essay written gpt one llm via academia	university really prepare wave plagiarism llm large language model ai hard tackle exemplify follow little essay write gpt one llm via academia	3	[0.006234191618073531, 0.18792257671098325, 0.4176583498528434, 0.006226556745576208, 0.3694750764785933, 0.006242848661959281, 0.006240399931971015]	Negative
1.6e+18	we further exam the quality of the generated sequence from gpt and maskdp by comparing their qualitative results and cumulative returns both maskdp and gpt can match the expert return it shows that our method can perform as well as autoregressive model in generation task	exam quality generated sequence gpt maskdp comparing qualitative results cumulative returns maskdp gpt match expert return shows method perform well autoregressive model generation task	exam quality generate sequence gpt maskdp compare qualitative result cumulative return maskdp gpt match expert return show method perform well autoregressive model generation task	6	[0.005737193924589611, 0.005724052127114447, 0.005732681016492086, 0.09115099900638232, 0.005739165280823234, 0.8801870314712865, 0.005728877173311745]	Neutral
1.6e+18	using openais gpt3 newest davinci003 model vs davinci002 the things everyone was playing w a few months ago reads much better prose from eager middle school kid to bright college student heres davinci002 vs davinci003 responding to an ap history test q	using openais gpt newest davinci model vs davinci things everyone playing months ago reads much better prose eager middle school kid bright college student heres davinci vs davinci responding ap history test	use openais gpt newest davinci model v davinci thing everyone play month ago read much better prose eager middle school kid bright college student here davinci v davinci respond ap history test	7	[0.29377920703149096, 0.0046251585890540155, 0.004623262142250653, 0.11192268733091318, 0.004628215703201888, 0.004623020787399639, 0.5757984484156897]	Positive
1.6e+18	large language models are one of the hottest areas of ai research right now with companies racing to release programs like gpt3 that can write impressively coherent articles and even computer code but theres a problem looming on the horizon accordin	large language models one hottest areas ai research right companies racing release programs like gpt write impressively coherent articles even computer code theres problem looming horizon accordin	large language model one hottest area ai research right company race release program like gpt write impressively coherent article even computer code there problem loom horizon accordin	3	[0.00512405238890711, 0.005111846143525472, 0.40831767979537475, 0.005110726706447929, 0.39940764848095234, 0.17180919088173685, 0.005118855603055511]	Positive
1.6e+18	for decades many people in academia have treated writing quantitatively use this many sources write this many pages dont have more than this many errors use apa without this many mistakes gpt3 shows that you can do all these things and not really be a writer	decades many people academia treated writing quantitatively use many sources write many pages dont many errors use apa without many mistakes gpt shows things really writer	decade many people academia treat write quantitatively use many source write many page dont many error use apa without many mistake gpt show thing really writer	5	[0.005304902276227408, 0.005305639319995358, 0.005299496053149205, 0.0052960082627790265, 0.8968197314214226, 0.07666305372430231, 0.005311168942124199]	Positive
1.6e+18	gpt3 an ai responds to concerns that tools like itself may write student essays	gpt ai responds concerns tools like may write student essays	gpt ai respond concern tool like may write student essay	2	[0.013029019030645832, 0.9218225336528794, 0.013017906537697828, 0.013021304828438472, 0.01302961568894251, 0.013023165093259037, 0.013056455168137047]	Neutral
1.6e+18	is using gpt3 generated writing in your own work plagiarism i would think not but it definitely feels that way	using gpt generated writing work plagiarism would think definitely feels way	use gpt generate write work plagiarism would think definitely feel way	5	[0.011948189059513043, 0.011986267112153313, 0.011912565132594588, 0.011916775259457894, 0.9283239394434591, 0.011954794622971578, 0.011957469369850442]	Neutral
1.6e+18	in prep for my class i asked gpt3s textdavinci003 model for a poem about plant quantitative genetics should i try out a new teaching hack and let students interprete the poem to learn more about the topic	prep class asked gpts textdavinci model poem plant quantitative genetics try new teaching hack let students interprete poem learn topic	prep class ask gpts textdavinci model poem plant quantitative genetics try new teach hack let student interprete poem learn topic	7	[0.36723910612424226, 0.006834611536101897, 0.0068360171616022305, 0.0068333458726259275, 0.00683650000097087, 0.1707207328705341, 0.4346996864339226]	Positive
1.6e+18	with gpt4 i will use ai to write exam questions my students will use ai to answer them and i will use ai to evaluate their responses and provide individualized feedback	gpt use ai write exam questions students use ai answer use ai evaluate responses provide individualized feedback	gpt use ai write exam question student use ai answer use ai evaluate response provide individualize feedback	2	[0.007960184995520772, 0.8454428949485853, 0.007951794169192674, 0.1147074088155091, 0.007996262451689782, 0.007978871237679132, 0.007962583381823457]	Neutral
1.6e+18	username bullish on ai obviously bearish on gpt3 microsoft are involved which is always a red flag yes it is scarily good at times but as a writer i can spot it a mile off gpt3 is like a project manager who has been on a half day scrum course and tries to explain agile	bullish ai obviously bearish gpt microsoft involved always red flag yes scarily good times writer spot mile gpt like project manager half day scrum course tries explain agile	bullish ai obviously bearish gpt microsoft involve always red flag yes scarily good time writer spot mile gpt like project manager half day scrum course try explain agile	5	[0.2757786446843507, 0.004950730620718473, 0.004945742894004478, 0.004934991818408178, 0.6003217536278169, 0.10411734771055384, 0.004950788644147467]	Positive
1.6e+18	8 stable diffusion v2 has befuddled some users because it requires different prompts than v15 longer more descriptive prompts work but the network also benefits from negative prompts telling it image characteristics to avoid when asked chatgpt understood the assignment	stable diffusion befuddled users requires different prompts longer descriptive prompts work network also benefits negative prompts telling image characteristics avoid asked understood assignment	stable diffusion befuddle user require different prompt longer descriptive prompt work network also benefit negative prompt tell image characteristic avoid ask understand assignment	6	[0.3556432423080506, 0.005975561949555768, 0.005979038741707521, 0.00595653581629892, 0.005984587531392852, 0.4453673833050769, 0.17509365034791757]	Negative
1.6e+18	username chatgpt interacting with ai in a conversational way gpt3 artificialintelligence research	interacting ai conversational way gpt research	interact ai conversational way gpt research	1	[0.8771754756676695, 0.020495889866879096, 0.020522015211870696, 0.020430597480343073, 0.020460618763585996, 0.020457918946904026, 0.02045748406274747]	Neutral
1.6e+18	very excited to share that weve released a research preview of chatgpt our latest model thats optimized for dialogue its free to use and wed love to get your feedback on how we can improve it even further try it out now at	excited share weve released research preview latest model thats optimized dialogue free use wed love get feedback improve even try	excite share weve release research preview latest model thats optimize dialogue free use wed love get feedback improve even try	1	[0.9590198789871318, 0.006824721327793217, 0.006831336424152771, 0.00681079853704519, 0.006843488284252084, 0.006828920085042119, 0.006840856354582844]	Positive
1.6e+18	chatgpt is live and free during research preview play with it here	live free research preview play	live free research preview play	1	[0.8567090855460245, 0.02384793815348594, 0.023910754778221355, 0.023818822494957825, 0.023875180325842547, 0.02387241119012451, 0.023965807511343352]	Positive
1.6e+18	ideal research team configuration to advance science is the single brightest star in a subfield kept in a death stranding bunker with the latest gpt model and the equipment and resources needed for their work no academic org politics teaching grants or social media	ideal research team configuration advance science single brightest star subfield kept death stranding bunker latest gpt model equipment resources needed work academic org politics teaching grants social media	ideal research team configuration advance science single brightest star subfield keep death strand bunker latest gpt model equipment resource need work academic org politics teach grant social medium	6	[0.004952622042755215, 0.0049425401377167525, 0.35814613423469416, 0.0978908448325789, 0.004948934414202072, 0.524166365943826, 0.0049525583942269125]	Positive
1.6e+18	username unlike gpt3 which almost everyone understands to be built for first drafts im not sure what the use case is as factual reliability is still so low of course im probably being myopic	unlike gpt almost everyone understands built first drafts im sure use case factual reliability still low course im probably myopic	unlike gpt almost everyone understand build first draft im sure use case factual reliability still low course im probably myopic	5	[0.0068460123546548665, 0.006816286466884806, 0.006806904215890315, 0.006812921179644035, 0.9590707708153108, 0.0068184698397271894, 0.006828635127888028]	Positive
1.6e+18	watching people who have used the same final exam for 10 years talk about how students might cheat with large language modelsyou should worry about chegg not gpt3 lol	watching people used final exam years talk students might cheat large language modelsyou worry chegg gpt lol	watch people use final exam year talk student might cheat large language modelsyou worry chegg gpt lol	7	[0.007982053413902622, 0.007995709829203904, 0.007963843616053772, 0.12777478354534721, 0.007955317973795022, 0.24319122247328293, 0.5971370691484145]	Positive
1.6e+18	how long until llms start showing up to lab meetings chatgpt answered this better than most bio grad students	long llms start showing lab meetings answered better bio grad students	long llm start show lab meet answer better bio grad student	7	[0.011940368061926004, 0.011952889176475547, 0.1598537126883781, 0.011933135552867655, 0.30901301301682604, 0.01197131898760825, 0.48333556251591836]	Positive
1.6e+18	username ai trainers how in the world does anyone at oai come up with such ridiculous aihype bs expressions note taking from gpt3 paper the actual ai trainer is most likely to be a dude under 30 from bangladeshphilippines who completed high school but not a masters	ai trainers world anyone oai come ridiculous aihype bs expressions note taking gpt paper actual ai trainer likely dude completed high school masters	ai trainer world anyone oai come ridiculous aihype b expression note take gpt paper actual ai trainer likely dude complete high school master	7	[0.006237588730585208, 0.006227583984496957, 0.15492042015769236, 0.006234657711870479, 0.006243040026563275, 0.19207331930696694, 0.6280633900818249]	Negative
1.6e+18	username play with gpt3 if you havent already it is amazing i am really not sure anyone can figure this out if the students are adequately motivated	play gpt havent already amazing really sure anyone figure students adequately motivated	play gpt havent already amaze really sure anyone figure student adequately motivate	7	[0.011005089010898375, 0.01102788918000151, 0.010999369911523461, 0.011000521954407991, 0.011048210007680291, 0.011005652337133536, 0.9339132675983548]	Positive
1.6e+18	it seems to know when it doesnt know something but also seems to make some stuff up i dont think username was ever an assistant professor he wasnt a research scientist at openai as of the training data for chatgpt	seems know doesnt know something also seems make stuff dont think ever assistant professor wasnt research scientist openai training data	seem know doesnt know something also seem make stuff dont think ever assistant professor wasnt research scientist openai train data	5	[0.08259763881873868, 0.006827393059557517, 0.006848139434930979, 0.006876085219081953, 0.8091559658154005, 0.08085917185315118, 0.006835605799139317]	Neutral
1.6e+18	chatgpt optimizing language models for dialogue openai research announcements	optimizing language models dialogue openai research announcements	optimize language model dialogue openai research announcement	1	[0.8925706189014139, 0.0178727873259493, 0.017957986981248515, 0.017863118556619505, 0.017890274225468253, 0.01798623545451589, 0.017858978554784695]	Neutral
1.6e+18	username gpt3 at least is like if you gave a smart high school kid access to a star trek search engine with access to all of the text on the internet the student wont create unique insights but theyll be able to answer a wide category of queries	gpt least like gave smart high school kid access star trek search engine access text internet student wont create unique insights theyll able answer wide category queries	gpt least like give smart high school kid access star trek search engine access text internet student wont create unique insight theyll able answer wide category query	5	[0.00513179663875798, 0.005120539572716624, 0.005119025158549289, 0.005115119554167948, 0.4307013331737951, 0.24045476139063482, 0.3083574245113784]	Positive
1.6e+18	chatgpt about username english essay writing is going to go for a toss	english essay writing going go toss	english essay write go go toss	7	[0.020416658426430895, 0.02042957207544806, 0.020412478031368284, 0.02042119314523205, 0.020440603909163232, 0.020421718736219573, 0.8774577756761378]	Neutral
1.6e+18	this an essay about username from chatgpt after i requested for some scary words his work has inspired many but it has also sparked fear and anxiety among those who have seen the dark side of his ambition im super impressed honestly	essay requested scary words work inspired many also sparked fear anxiety among seen dark side ambition im super impressed honestly	essay request scary word work inspire many also spark fear anxiety among see dark side ambition im super impress honestly	7	[0.006822762424782876, 0.0068404428358414225, 0.17933078561861715, 0.006819386044194808, 0.006837177172577071, 0.006842637530932052, 0.7865068083730545]	Positive
1.6e+18	with username neuralink event tonight username gpt4 imminent username starting an agi venture username comma on the brink of fsd and mindreading research released it really feels like massive change is going to hit everything everywhere all at oncesoon	neuralink event tonight gpt imminent starting agi venture comma brink fsd mindreading research released really feels like massive change going hit everything everywhere oncesoon	neuralink event tonight gpt imminent start agi venture comma brink fsd mindreading research release really feel like massive change go hit everything everywhere oncesoon	3	[0.005740378088764011, 0.005724366127605206, 0.5075464270919596, 0.0057201401740640334, 0.463796171455627, 0.00572494679723244, 0.005747570264747693]	Positive
1.6e+18	chatgpt first look this thing is incredible for education roleplaying and more wow chatgpt openai ai artificialintelligence gpt3	first look thing incredible education roleplaying wow openai ai gpt	first look thing incredible education roleplay wow openai ai gpt	7	[0.01304018372481846, 0.013029559448339303, 0.3325889075903404, 0.013012457447916934, 0.01303240350660297, 0.013053051855757516, 0.6022434364262245]	Positive
1.6e+18	announcements research chatgpt optimizing language models for dialogue	announcements research optimizing language models dialogue	announcement research optimize language model dialogue	1	[0.6272578879282252, 0.020423146904192176, 0.020497172511360944, 0.020412200954945323, 0.0204464786831183, 0.2705532700893443, 0.020409842928813555]	Neutral
1.6e+18	chatgpt is out in research preview it is optimized for dialogue and is ready to have a conversation dont be shygive it a try and help us make it better	research preview optimized dialogue ready conversation dont shygive try help us make better	research preview optimize dialogue ready conversation dont shygive try help u make better	1	[0.5434523957583978, 0.011016406143718698, 0.17252711779437616, 0.01099656741271571, 0.23995837293299682, 0.011018596822312597, 0.011030543135482095]	Positive
1.6e+18	just in chatgpt research early stage gpt3 optimised for chat and remembers the conversation from username	research early stage gpt optimised chat remembers conversation	research early stage gpt optimise chat remember conversation	1	[0.6175957060550854, 0.015898976533478163, 0.015965092613232125, 0.01591408466592453, 0.01595389997200244, 0.01599043031378788, 0.30268180984648957]	Positive
1.6e+18	gpt3 has some good advice for dealing with student papers written by gpt3	gpt good advice dealing student papers written gpt	gpt good advice deal student paper write gpt	5	[0.01593952053558538, 0.2000320173630893, 0.015896670762571525, 0.01593413105650639, 0.72030174129756, 0.015934077508616862, 0.015961841476070555]	Positive
1.6e+18	important to mention too chatgpt use is free while were in the research preview period so no cost to test it out	important mention use free research preview period cost test	important mention use free research preview period cost test	1	[0.9137784054063416, 0.014344171548782354, 0.014310519329567437, 0.01445484593013593, 0.014392639979615205, 0.014351548314186838, 0.01436786949137061]	Positive
1.6e+18	the chatgpt research preview is out today at and were excited to get your feedback especially to help understand and contextualize model risks see details in thread about the chatgpt feedback contest too	research preview today excited get feedback especially help understand contextualize model risks see details thread feedback contest	research preview today excite get feedback especially help understand contextualize model risk see detail thread feedback contest	1	[0.7005424194222517, 0.007965796989755759, 0.25961444716197624, 0.007945300193222166, 0.007991867530300912, 0.00797134100711755, 0.007968827695375555]	Neutral
1.6e+18	gpt3 coming up with better solutions than any current policy shows exactly why the education system should be concerned about llms and students using them to finesse	gpt coming better solutions current policy shows exactly education system concerned llms students using finesse	gpt come better solution current policy show exactly education system concern llm student use finesse	2	[0.008960878679596338, 0.4209451443892068, 0.008982759006320725, 0.00894241361839073, 0.37283506459710386, 0.008974749669295987, 0.17035899004008556]	Positive
1.6e+18	research preview of our newest model chatgpt were trying something new with this preview free and immediately available for everyone no waitlist	research preview newest model trying something new preview free immediately available everyone waitlist	research preview newest model try something new preview free immediately available everyone waitlist	1	[0.8061266245970728, 0.010220216160420308, 0.010238111460505416, 0.010251685739319748, 0.14267244722087868, 0.010238210788421985, 0.010252704033380978]	Positive
1.6e+18	2 from username recent newsletter ps every postessay i published in november has entire sentencesparagraphssections written by gpt3 let me know if you managed to find these parts	recent newsletter ps every postessay published november entire written gpt let know managed find parts	recent newsletter p every postessay publish november entire write gpt let know manage find part	3	[0.009570571561642358, 0.00955430963608764, 0.5231539870552997, 0.009570130286492557, 0.00957821107343129, 0.009568526538748425, 0.429004263848298]	Neutral
1.6e+18	username significant progress compared to gpt3 i like the answers on the attention mechanism and whether it is sentient of course it doesnt have 4e cognition embodied embedded enactive and extended because it does not have a physical body that can interact in the environment	significant progress compared gpt like answers attention mechanism whether sentient course doesnt cognition embodied embedded enactive extended physical body interact environment	significant progress compare gpt like answer attention mechanism whether sentient course doesnt cognition embody embed enactive extend physical body interact environment	5	[0.20893871325687494, 0.006511701366555814, 0.006532954046831934, 0.006506148873415757, 0.5555141292085499, 0.20948930727063494, 0.006507045977136794]	Positive
1.6e+18	superhero academies apartments research and development facilities museums and memorials chatgpt stablediffusion aiart 33	superhero academies apartments research development facilities museums memorials stablediffusion aiart	superhero academy apartment research development facility museum memorial stablediffusion aiart	3	[0.013031306275570592, 0.07898063046025602, 0.855957582701416, 0.012991173531582996, 0.012994148716191678, 0.013031649287462607, 0.013013509027520092]	Neutral
1.6e+18	username chatgpt is a single grad student in the openai offices not a slave	single grad student openai offices slave	single grad student openai office slave	7	[0.19317592715969267, 0.020549539766118924, 0.020538023812832696, 0.020480031600511563, 0.020447513010028912, 0.020454936957986093, 0.7043540276928291]	Negative
1.6e+18	chatgpt is gonna be a game changer for education great job username	gonna game changer education great job	gon na game changer education great job	2	[0.017897577620694913, 0.5783262297470817, 0.01796070192684737, 0.3321148909442709, 0.0179086752938637, 0.017877261448517024, 0.017914663018724325]	Positive
1.6e+18	2 implications 1 you cant give takehome essays assignments anymore 2 if we think of openai chat gpt4 generative ais elicit etc as calculators we should be changing qualitativetheoretical courses to use them just as math education complements calculatorswolframetc	implications cant give takehome essays assignments anymore think openai chat gpt generative ais elicit etc calculators changing courses use math education complements	implication cant give takehome essay assignment anymore think openai chat gpt generative ai elicit etc calculator change course use math education complement	7	[0.006235794942081212, 0.006239882427152571, 0.2886438338674834, 0.006221117286566905, 0.19832056692996888, 0.006227926317493738, 0.4881108782292534]	Neutral
1.6e+18	username were looking into ways to point gpt3 at specific sources for a range of clinical education etc	looking ways point gpt specific sources range clinical education etc	look way point gpt specific source range clinical education etc	5	[0.013023934688761594, 0.013034452986777984, 0.14448489348653198, 0.013041476037199812, 0.4749017596055786, 0.32849128369421027, 0.013022199500939836]	Neutral
1.6e+18	username write a thesis on similarities between elon musk and orange chatgpt openai	write thesis similarities elon musk orange openai	write thesis similarity elon musk orange openai	3	[0.017918893504480022, 0.017885628971158855, 0.410593987526205, 0.017875374217291275, 0.01792278887319255, 0.21013801788309142, 0.30766530902458095]	Neutral
1.6e+18	yana why are we doing this ropes course dunno chatgpt almighty told us to do it	yana ropes course dunno almighty told us	yana rope course dunno almighty tell u	5	[0.42756897980616554, 0.020524137756929843, 0.020409832004145197, 0.02045626470562535, 0.4701289889772232, 0.02043499854136982, 0.020476798208540967]	Neutral
1.6e+18	gpt will have a bigger impact on education than the release of the first calculator	gpt bigger impact education release first calculator	gpt bigger impact education release first calculator	3	[0.017950995167262312, 0.01796132310786773, 0.5274713558432584, 0.017895531113113667, 0.017927378922585273, 0.017889989613474298, 0.38290342623243834]	Positive
1.6e+18	username patiently waiting for a notebook for 2 with some nearsota gpt with the current state of open research itll not take even a year i think	patiently waiting notebook nearsota gpt current state open research itll take even year think	patiently wait notebook nearsota gpt current state open research itll take even year think	7	[0.1589851701736772, 0.009545349294947644, 0.009571732964206405, 0.10709668004595106, 0.009578021505165582, 0.009571708040098168, 0.6956513379759539]	Neutral
1.6e+18	username gptfans3 be like yes of course its really me	gptfans like yes course really	gptfans like yes course really	5	[0.023955888153748068, 0.02383039080843613, 0.023826253046398963, 0.02382104890407135, 0.6241993529167368, 0.25647796291520436, 0.023889103255404286]	Positive
1.6e+18	username well gpt3 might simply be ingesting the results of this mit phd students study	well gpt might simply ingesting results mit phd students study	well gpt might simply ingest result mit phd student study	5	[0.013010606972967052, 0.013047364894771445, 0.01303196800146778, 0.013023183117766355, 0.47066508349394043, 0.46419677684239435, 0.013025016676692541]	Neutral
1.6e+18	this is going to be a gamechanger for education here it is giving me a basic lesson on japanese particles chatgpt openai	going gamechanger education giving basic lesson japanese particles openai	go gamechanger education give basic lesson japanese particle openai	7	[0.01436970314457693, 0.014345637403777695, 0.31259137089010774, 0.18964471649829032, 0.01438036616194035, 0.014389138242911777, 0.44027906765839514]	Positive
1.6e+18	im testing chatgpt conversional ai system released by openai today and of course i had to ask it some silly things the funny story about aliens it told me sounds like something out of one of my dreams yes i have strange dreams with a plot sometimes	im testing conversional ai system released openai today course ask silly things funny story aliens told sounds like something one dreams yes strange dreams plot sometimes	im test conversional ai system release openai today course ask silly thing funny story alien tell sound like something one dream yes strange dream plot sometimes	7	[0.1159565319090061, 0.005303462588084956, 0.00531792950100696, 0.005314647458499482, 0.16881611306633607, 0.13310480240101988, 0.5661865130760465]	Negative
1.6e+18	ok im sorry but this is crazy chatgpt will be massive for education it already is very interesting and it can only improve from here i am testing with things that i know and the outputs have been correct can i use this tool as a complement to the fastai lessons	ok im sorry crazy massive education already interesting improve testing things know outputs correct use tool complement fastai lessons	ok im sorry crazy massive education already interest improve test thing know output correct use tool complement fastai lesson	5	[0.007161063897234298, 0.19882963731813666, 0.007173010257852328, 0.0071607867327101535, 0.41350986282398766, 0.007166209214349521, 0.3589994297557294]	Negative
1.6e+18	would you use ai to do your work for you students started using ai text generators to write papers one of the tools people use is gpt3 a textgenerating tool founded by openai and students can create written content from simple prompts	would use ai work students started using ai text generators write papers one tools people use gpt textgenerating tool founded openai students create written content simple prompts	would use ai work student start use ai text generator write paper one tool people use gpt textgenerating tool found openai student create write content simple prompt	2	[0.336109154383706, 0.40831871743102577, 0.0938807740482539, 0.005108979869375563, 0.14632646973883157, 0.005131885126852726, 0.0051240194019545595]	Neutral
1.6e+18	my pet llm interest is trying to eventually find one that can do historical research gpt chat did better than expected and has been good at expressing uncertainty which i am especially impressed with as far as i can see though the dhamma society movement is invented	pet llm interest trying eventually find one historical research gpt chat better expected good expressing uncertainty especially impressed far see though dhamma society movement invented	pet llm interest try eventually find one historical research gpt chat better expect good express uncertainty especially impress far see though dhamma society movement invent	5	[0.005504928966026421, 0.0055117675462337925, 0.13268886359795418, 0.005503617696995686, 0.7624031063538397, 0.08287166680264872, 0.005516049036301396]	Positive
1.6e+18	gpt3 makes it easier for students to cheat with essays but it also makes it easier to check an ai chatbot can give students a timed quiz based on the material in their essay	gpt makes easier students cheat essays also makes easier check ai chatbot give students timed quiz based material essay	gpt make easier student cheat essay also make easier check ai chatbot give student time quiz base material essay	2	[0.007171557812910094, 0.594048256885454, 0.0071567452221763285, 0.0071610583681465285, 0.3701292957585209, 0.007158228613994296, 0.007174857338797831]	Negative
1.6e+18	ok wait a minute chatgpt is actually a pretty good teacher	ok wait minute actually pretty good teacher	ok wait minute actually pretty good teacher	7	[0.017876140162969914, 0.01788634413314814, 0.01785850148654916, 0.017873609634567647, 0.017966130182885263, 0.0178734324626436, 0.8926658419372363]	Positive
1.6e+18	gpt3 this post is seeking submissions for short ai safety course proposals from lesswrong the course should be designed to teach ai safety to an audience of ai researchers policymakers and other stakeholders and s	gpt post seeking submissions short ai safety course proposals lesswrong course designed teach ai safety audience ai researchers policymakers stakeholders	gpt post seek submission short ai safety course proposal lesswrong course design teach ai safety audience ai researcher policymakers stakeholder	3	[0.35323964363752797, 0.006835758662128739, 0.6126246587180644, 0.006811067300473548, 0.006817585719723124, 0.006853805649419283, 0.006817480312663047]	Neutral
1.6e+18	chatgpt can even debug js code and then writes an essay on why these foolish humans are wrong	even debug js code writes essay foolish humans wrong	even debug j code write essay foolish human wrong	5	[0.015943277170989, 0.015895357028530607, 0.01588621651718897, 0.01589319785627321, 0.6129597729938362, 0.01590055173059746, 0.30752162670258465]	Negative
1.6e+18	what role will hypergraphs play in personal knowledge management systems chatgpt pkm hypergraphs	role hypergraphs play personal knowledge management systems pkm hypergraphs	role hypergraphs play personal knowledge management system pkm hypergraphs	3	[0.014366615205463163, 0.014325578231823342, 0.5450505159049713, 0.014304714923283474, 0.014358149563502962, 0.014321996032263145, 0.3832724301386926]	Neutral
1.6e+18	if youre a junior phd student like i am struggling with coming up with work to work on just ask chatgpt	youre junior phd student like struggling coming work work ask	youre junior phd student like struggle come work work ask	5	[0.013004772089920284, 0.01305199492221468, 0.013001373213305769, 0.013004084352435778, 0.9218578632878925, 0.013028808801742321, 0.013051103332488503]	Neutral
1.6e+18	one of my homework assignments is to imagine how a company might use analytical models to monetize two hypothetical datasets yesevil i tried feeding the prompt to the username chatgpt and heres what i got what does this mean for the future of homework	one homework assignments imagine company might use analytical models monetize two hypothetical datasets yesevil tried feeding prompt heres got mean future homework	one homework assignment imagine company might use analytical model monetize two hypothetical datasets yesevil try feed prompt here get mean future homework	6	[0.151759965706213, 0.0062283560070621625, 0.0062426977104155104, 0.006218468274636403, 0.006240110059258671, 0.5008650555637256, 0.3224453466786886]	Negative
1.6e+18	what role will standoff annotation play in personal knowledge management systems chatgpt pkm standoff	role standoff annotation play personal knowledge management systems pkm standoff	role standoff annotation play personal knowledge management system pkm standoff	5	[0.013047969958739546, 0.013010673749691403, 0.38298550973903867, 0.013005182362680267, 0.5518969113314037, 0.013041812691380208, 0.01301194016706622]	Neutral
1.6e+18	wow chatgpt username i am mind blown it answers my tax homework problems instantly this is going to disrupt google search very soon	wow mind blown answers tax homework problems instantly going disrupt google search soon	wow mind blow answer tax homework problem instantly go disrupt google search soon	5	[0.010220157417505633, 0.010221363321898389, 0.07136510302241227, 0.07661536129914795, 0.5262834066155411, 0.010225370733568039, 0.29506923758992665]	Positive
1.6e+18	apparently chatgpt thinks gt is the best school to study social computing	apparently thinks gt best school study social computing	apparently think gt best school study social compute	7	[0.015965379212128022, 0.01591174006562802, 0.015937315244044264, 0.015920124513742133, 0.015953748190712495, 0.4108872001821341, 0.509424492591611]	Positive
1.6e+18	what will be the next development in personal knowledge management systems chatgpt pkm	next development personal knowledge management systems pkm	next development personal knowledge management system pkm	3	[0.018067288602714754, 0.01794009179772498, 0.8923015887169305, 0.01788554159588961, 0.01796292267804613, 0.01793129845002639, 0.017911268158667528]	Neutral
1.6e+18	how would an operating system optimised for personal knowledge management work what are its characteristics chatgpt pkm	would operating system optimised personal knowledge management work characteristics pkm	would operate system optimise personal knowledge management work characteristic pkm	5	[0.3977409203805093, 0.013022818829329206, 0.013075660961636364, 0.01303218198207767, 0.5370448068323735, 0.01306084696780789, 0.013022764046265973]	Negative
1.6e+18	is there an ideal personal knowledge management system what are its characteristics chatgpt	ideal personal knowledge management system characteristics	ideal personal knowledge management system characteristic	1	[0.6224242720002061, 0.02044950971436782, 0.2751932405224329, 0.02044031064371651, 0.020525187315164714, 0.020531873245248806, 0.020435606558863274]	Positive
1.6e+18	chatgpt is really mind blowing seems like start of an era of useful real world chat bots code suggestions text summary and a new way of interacting with technology in the future though never really looked at a scholars mate as a smothered mate and i kind of agree	really mind blowing seems like start era useful real world chat bots code suggestions text summary new way interacting technology future though never really looked scholars mate smothered mate kind agree	really mind blow seem like start era useful real world chat bot code suggestion text summary new way interact technology future though never really look scholar mate smother mate kind agree	5	[0.004481544381625483, 0.004476794073341512, 0.17792186021110054, 0.0044713661074687215, 0.6397573022803217, 0.06077141258033518, 0.10811972036580693]	Positive
1.6e+18	chatgpt is an impressive coder i got more impressed as i started asking it how to do things i considered hard problems since i dont know how to do them without research	impressive coder got impressed started asking things considered hard problems since dont know without research	impressive coder get impress start ask thing consider hard problem since dont know without research	5	[0.008950297089971162, 0.008937259668897357, 0.008938930734884942, 0.008937935086669301, 0.9463357569525508, 0.008941832207794133, 0.008957988259232342]	Positive
1.6e+18	i am using chatgpt to do my secondary research for an internship interview tomorrow	using secondary research internship interview tomorrow	use secondary research internship interview tomorrow	7	[0.29238996319960514, 0.02047373636218641, 0.020528395335885498, 0.020469686058640458, 0.020472636072802513, 0.02050372183013565, 0.6051618611407442]	Negative
1.6e+18	i have spent the evening asking chatgpt about my weirdest interests including 20th century egypt next gen sequencing cytotoxicity of different gene editing techniques and changes to dod procurement under robert mcnamara and holy crap homework is over	spent evening asking weirdest interests including th century egypt next gen sequencing cytotoxicity different gene editing techniques changes dod procurement robert mcnamara holy crap homework	spend even ask weirdest interest include th century egypt next gen sequence cytotoxicity different gene edit technique change dod procurement robert mcnamara holy crap homework	6	[0.005521889468796261, 0.005502407311621349, 0.005513233908942289, 0.005509456537123715, 0.005518101458440531, 0.6044908236713619, 0.3679440876437139]	Negative
1.6e+18	this quote is from richard hamming you and your research 1986 tools like gpt feel like an answer to this huge value in books that summarize but were seeing how ai can play a role here ht username for sharing hammings talk in friday finds	quote richard hamming research tools like gpt feel like answer huge value books summarize seeing ai play role ht sharing hammings talk friday finds	quote richard ham research tool like gpt feel like answer huge value book summarize see ai play role ht share ham talk friday find	5	[0.005735563800358167, 0.005738415525809852, 0.319014582690175, 0.005724470715884313, 0.4297863017097615, 0.22826575676128033, 0.005734908796730759]	Positive
1.6e+18	at this point gpt3 sounds like an engineer student in a viva	point gpt sounds like engineer student viva	point gpt sound like engineer student viva	5	[0.017985874322331858, 0.017997170606645792, 0.017890457259432602, 0.2959873083565927, 0.614281052614646, 0.017927941856693566, 0.017930194983657492]	Positive
1.6e+18	testing whether chatgpt would be a good meditation teacher and its doing a scarily good job of being empathetic and helpful time to start reworking my resume	testing whether would good meditation teacher scarily good job empathetic helpful time start reworking resume	test whether would good meditation teacher scarily good job empathetic helpful time start rework resume	5	[0.131779817657605, 0.00897554180467065, 0.008940010144996487, 0.008959654426306559, 0.4959440076872073, 0.08455808153819032, 0.2608428867410237]	Positive
1.6e+18	explicit knowledge transfer for weaklysupervised code generation keywords ekt nl gsm8k gpt	explicit knowledge transfer code generation keywords ekt nl gsmk gpt	explicit knowledge transfer code generation keywords ekt nl gsmk gpt	1	[0.4151963688482448, 0.12351623362446054, 0.01300795079079273, 0.013013792930518533, 0.4092247385119538, 0.013035845199617143, 0.013005070094412416]	Neutral
1.6e+18	username might have killed the future of homework with chatgpt	might killed future homework	might kill future homework	7	[0.028580605096368263, 0.028654732910147567, 0.02887781431953488, 0.02862461616805433, 0.028666742565268417, 0.02863522709534253, 0.8279602618452839]	Neutral
1.6e+18	instead of hammering wraith and suzuha with questions any time i do research im going to hit chatgpt and have it explain the whole universe to me	instead hammering wraith suzuha questions time research im going hit explain whole universe	instead hammer wraith suzuha question time research im go hit explain whole universe	5	[0.010223459916199721, 0.010222227903528818, 0.010217949803182443, 0.01023293398672353, 0.38730953368661813, 0.3330480564358295, 0.23874583826791776]	Positive
1.6e+18	its funny that the new chat gpt is getting rave reviews for its poetry but screws up basic calculations the funny thing is that you can verbally make suggestions that get it to correct its mistakes its like its playing student	funny new chat gpt getting rave reviews poetry screws basic calculations funny thing verbally make suggestions get correct mistakes like playing student	funny new chat gpt get rave review poetry screw basic calculation funny thing verbally make suggestion get correct mistake like play student	7	[0.006229067678769567, 0.00623304215890887, 0.006228490532434573, 0.006219918454824661, 0.4606002369567078, 0.006222095409300605, 0.5082671488090539]	Positive
1.6e+18	i asked gpt to write a 5 paragraph essay about the book heart of darkness this is pretty close to an essay prompt i received in college for an english class gpt generated this in about 15 seconds this nascent tech is going to change everything	asked gpt write paragraph essay book heart darkness pretty close essay prompt received college english class gpt generated seconds nascent tech going change everything	ask gpt write paragraph essay book heart darkness pretty close essay prompt receive college english class gpt generate second nascent tech go change everything	7	[0.00574887612604456, 0.005726174232762548, 0.005732702039643531, 0.005726887524668362, 0.005735357616692235, 0.12361252527600056, 0.8477174771841882]	Positive
1.6e+18	research gonna be a bit different now i guess thanks chatgpt username	research gonna bit different guess thanks	research gon na bite different guess thank	5	[0.01792417863155533, 0.01786563480571037, 0.0179171032601981, 0.2937092130817281, 0.6167219460611936, 0.017925857211651196, 0.017936066947963163]	Neutral
1.6e+18	i tried out chatgpt on my algorithms homework first question accurate and thorough response well done second question gave a good explanation of the math definitions but i walked through the work and saw that the answer was clearly wrong	tried algorithms homework first question accurate thorough response well done second question gave good explanation math definitions walked work saw answer clearly wrong	try algorithm homework first question accurate thorough response well do second question give good explanation math definition walk work saw answer clearly wrong	5	[0.00595789402204022, 0.005963948707789156, 0.00595487185706182, 0.005960954827640253, 0.9641951662602449, 0.005967731100791345, 0.005999433224432348]	Positive
1.6e+18	me weeks of live experience days of research and interview hours of writing time a blog post chatgpt 3 seconds factsideas are easy to get a future creators task is to utilize their unique personality to attract attention execute ideas	weeks live experience days research interview hours writing time blog post seconds factsideas easy get future creators task utilize unique personality attract attention execute ideas	week live experience day research interview hour write time blog post second factsideas easy get future creator task utilize unique personality attract attention execute idea	1	[0.9668847473368801, 0.005508780555229238, 0.00555873970002878, 0.005505214405448793, 0.00550903213573273, 0.005512372978627298, 0.005521112888053188]	Positive
1.6e+18	seeing a lot of chatgpt is ending homework take yes very much so but misses something is too cynical	seeing lot ending homework take yes much misses something cynical	see lot end homework take yes much miss something cynical	7	[0.013005579979157803, 0.013014577182687113, 0.013005936576479674, 0.0129997833430025, 0.44235446906498543, 0.013005089581069412, 0.492614564272618]	Negative
1.6e+18	username chatgpt seems like it can be a good education tool well done good job username i guess i am learning c with chatgpt	seems like good education tool well done good job guess learning	seem like good education tool well do good job guess learn	5	[0.011923292875756416, 0.23669183440204922, 0.011986121249051247, 0.011919128406615468, 0.703611409643042, 0.011916770513346598, 0.01195144291013895]	Positive
1.6e+18	chatgpt teaching me life lessons on how i should think about earning money legally and safey	teaching life lessons think earning money legally safey	teach life lesson think earn money legally safey	7	[0.18226075865404137, 0.21829317036795678, 0.01589468345153346, 0.015941592695863507, 0.015912363244374086, 0.18356860158210128, 0.3681288300041297]	Positive
1.6e+18	im trying to figure out a catchy name for my lab so being a language ai researcher i just asked gpt3 my favorite response so far the brainy babel bungalow	im trying figure catchy name lab language ai researcher asked gpt favorite response far brainy babel bungalow	im try figure catchy name lab language ai researcher ask gpt favorite response far brainy babel bungalow	1	[0.4248970124947906, 0.007949909452847194, 0.007980311630239352, 0.007948372085986373, 0.1330314223707108, 0.41021185693538087, 0.007981115030044927]	Positive
1.6e+18	username according to chatgpt however it is important to remember that you are not alone and that many other students are facing similar challenges one way to cope with feeling overwhelmed by college assignments is to prioritize your tasks and focus on the most important	according however important remember alone many students facing similar challenges one way cope feeling overwhelmed college assignments prioritize tasks focus important	accord however important remember alone many student face similar challenge one way cope feel overwhelm college assignment prioritize task focus important	5	[0.006502469835897649, 0.3214884437895415, 0.006514107631595782, 0.006506402113773716, 0.3374095249330306, 0.3150496174397739, 0.006529434256386881]	Positive
1.6e+18	i tried employing gpt3 chat to help me study on my upcoming ai quiz this afternoon it was insanely effective swathes of powerpoint pages cleared in a few minutes holy shit traditional cramschools are completely and utterly fucked if they dont pivot to this	tried employing gpt chat help study upcoming ai quiz afternoon insanely effective swathes powerpoint pages cleared minutes holy shit traditional cramschools completely utterly fucked dont pivot	try employ gpt chat help study upcoming ai quiz afternoon insanely effective swathe powerpoint page clear minute holy shit traditional cramschools completely utterly fuck dont pivot	7	[0.10975405456156923, 0.005319505076463989, 0.005318058477636248, 0.005337450487259336, 0.005315346401099916, 0.005315500532526274, 0.863640084463445]	Positive
1.6e+18	even better here is jesus teaching about the evil any keyword chatgpt	even better jesus teaching evil keyword	even better jesus teach evil keyword	7	[0.20996734640043802, 0.020435903357384388, 0.020417523574690174, 0.020431456735704536, 0.020473796012676057, 0.02044768085162271, 0.6878262930674841]	Negative
1.6e+18	username i also think the gpt output probably is biased by like compsci intro source material having students build a lot of lists from scratch using a for loop i feel like there isnt a ton of reason to expect that gpt will output the best solution or have much of an idea on what is	also think gpt output probably biased like compsci intro source material students build lot lists scratch using loop feel like isnt ton reason expect gpt output best solution much idea	also think gpt output probably bias like compsci intro source material student build lot list scratch use loop feel like isnt ton reason expect gpt output best solution much idea	5	[0.004631563214226395, 0.004628247746915073, 0.0046122213853933185, 0.0046125213216961294, 0.9722714498060013, 0.0046191898021409215, 0.004624806723626915]	Positive
1.6e+18	interesting that chatgpt doesnt talk about going to college when i ask it about how to learn any topic	interesting doesnt talk going college ask learn topic	interest doesnt talk go college ask learn topic	7	[0.015908425912685032, 0.01594745837609043, 0.015929852336866734, 0.01588935079690981, 0.42973742038680834, 0.01590187172655964, 0.49068562046407993]	Neutral
1.6e+18	yall are thinking of the big scary gpt ai tool all wrong all i see is 247 available automated office hours for student questions oh wait	yall thinking big scary gpt ai tool wrong see available automated office hours student questions oh wait	yall think big scary gpt ai tool wrong see available automate office hour student question oh wait	7	[0.26784358105400025, 0.007995994456057047, 0.007965710578317721, 0.007958420030392072, 0.007987465373688505, 0.007954446908162055, 0.6922943815993824]	Negative
1.6e+18	ok now i asked chatgpt to write a play of jesus teaching typescript	ok asked write play jesus teaching typescript	ok ask write play jesus teach typescript	7	[0.1579123317487813, 0.017879662419413314, 0.017865762838692286, 0.01786194114421923, 0.017902218083210512, 0.01789122075186638, 0.7526868630138169]	Positive
1.6e+18	just tried username chat gpt i am convinced that llms are going to truly literally revolutionize education providing lectures and homeworks were solved by moocs questions were barely solved by having forums llms will truly solve this problem	tried chat gpt convinced llms going truly literally revolutionize education providing lectures homeworks solved moocs questions barely solved forums llms truly solve problem	try chat gpt convince llm go truly literally revolutionize education provide lecture homework solve moocs question barely solve forum llm truly solve problem	5	[0.005964004692556771, 0.005967910872060218, 0.1549307504777282, 0.07455483650603222, 0.554043304886327, 0.0059706589842794845, 0.198568533581016]	Positive
1.6e+18	a better response than what many students i know would have written wild chatgpt	better response many students know would written wild	better response many student know would write wild	5	[0.015895405300702905, 0.01597598438174319, 0.01588085676146199, 0.015896155809664844, 0.9044524930469463, 0.015936743184878904, 0.01596236151460186]	Positive
1.6e+18	username so i am on a professional plan with unlimited credits with the latest gpt35 version the content looks even better no plagiarism unique and ofcourse great content i am actually doing a course too on the same sharing all my tactics	professional plan unlimited credits latest gpt version content looks even better plagiarism unique ofcourse great content actually course sharing tactics	professional plan unlimited credit latest gpt version content look even better plagiarism unique ofcourse great content actually course share tactic	1	[0.6121267096468461, 0.006840063163168242, 0.006824652068519376, 0.006817290721588576, 0.3537274416915479, 0.006845534946302231, 0.006818307762027576]	Positive
1.6e+18	idk dude has any research been done into how consistently accurate the info provided by llms is the other thing is that with google there are other factors that contribute to a personal assessment of how reliable a source looks gpt cant make those discriminations	idk dude research done consistently accurate info provided llms thing google factors contribute personal assessment reliable source looks gpt cant make discriminations	idk dude research do consistently accurate info provide llm thing google factor contribute personal assessment reliable source look gpt cant make discrimination	5	[0.0062253192323454805, 0.006223297325066962, 0.006231339800136522, 0.006219047538782215, 0.9625999829355818, 0.006229921196705559, 0.0062710919713815745]	Positive
1.6e+18	write a marketing copy on selling my 99 course on how to lose weight i am also running a 3 day sale for 69 for the first 50 buyers chatgpt openai username	write marketing copy selling course lose weight also running day sale first buyers openai	write market copy sell course lose weight also run day sale first buyer openai	1	[0.9426255065587017, 0.009541716320496649, 0.009537295578109692, 0.009544942236844463, 0.009591772214578652, 0.009582740632359072, 0.009576026458909733]	Positive
1.6e+18	wow username playing with chatgpt pretty decent science teacher im impressed	wow playing pretty decent science teacher im impressed	wow play pretty decent science teacher im impress	7	[0.015886301103210612, 0.01590925347412857, 0.015941087374729577, 0.015897732705094012, 0.015971720950962495, 0.015920262165360605, 0.9044736422265143]	Positive
1.6e+18	have been using gpt3 to adapt text for different reading levels like running a study i write the consent documents and then have gpt3 rewrite them for clarity and at a high school reading level parents then at a sixth grade reading level kids its v good for this	using gpt adapt text different reading levels like running study write consent documents gpt rewrite clarity high school reading level parents sixth grade reading level kids good	use gpt adapt text different read level like run study write consent document gpt rewrite clarity high school read level parent sixth grade read level kid good	7	[0.005121633467892122, 0.0051353540988383255, 0.005111881235115417, 0.005113626903058384, 0.005130620619685563, 0.3685328415136649, 0.6058540421617453]	Positive
1.6e+18	chatgpt is the research analyst of the future and will disrupt the field of consulting i asked it how blockchains and ai can leverage each other and it really impressed by giving a clear and concise answer	research analyst future disrupt field consulting asked blockchains ai leverage really impressed giving clear concise answer	research analyst future disrupt field consult ask blockchains ai leverage really impress give clear concise answer	5	[0.008457215795655207, 0.008421701022291037, 0.38185957698846784, 0.008430437342708435, 0.5759809601431416, 0.008431360818250832, 0.008418747889484917]	Positive
1.6e+18	chat gpt is so unbelievably cool i ask it complex engineering questions and it spits out known models or great bases to start research to solve my problems	chat gpt unbelievably cool ask complex engineering questions spits known models great bases start research solve problems	chat gpt unbelievably cool ask complex engineer question spit know model great base start research solve problem	5	[0.007993197959091343, 0.0079428718377994, 0.007957371298396751, 0.007952570019813678, 0.9522280202742859, 0.007962082233480458, 0.007963886377132492]	Positive
1.6e+18	username no it wont gpt wont replace factual articles when you search google gpt as like other llm still face hallucinations problems and its output still required careful examination	wont gpt wont replace factual articles search google gpt like llm still face hallucinations problems output still required careful examination	wont gpt wont replace factual article search google gpt like llm still face hallucination problem output still require careful examination	5	[0.006814792077373397, 0.006815032334114197, 0.00681859085087364, 0.07718355648097464, 0.8887307218237781, 0.006816894434851056, 0.006820411998035051]	Negative
1.6e+18	me what should i do when my research project isnt going well despite that the idea of the proposed method sounds promising chatgpt	research project isnt going well despite idea proposed method sounds promising	research project isnt go well despite idea propose method sound promise	5	[0.011941705508716297, 0.011925138539771113, 0.01194496871032015, 0.011927085739460129, 0.5898157334510437, 0.3505012213611997, 0.011944146689488837]	Positive
1.6e+18	this response isnt quite up to par for most undergraduategraduate level work but i imagine that chatgpt could very easily handle most k12 assignments example the first essay prompt here probably give the student an a	response isnt quite par level work imagine could easily handle assignments example first essay prompt probably give student	response isnt quite par level work imagine could easily handle assignment example first essay prompt probably give student	5	[0.007539777795026683, 0.007552507109371045, 0.007522699193635406, 0.007531397616331313, 0.954736079157603, 0.007555649352868508, 0.007561889775164092]	Positive
1.6e+18	talking my english lit professor dad through the gpt tool to make sure his classes are prepared for the ai revolution	talking english lit professor dad gpt tool make sure classes prepared ai revolution	talk english light professor dad gpt tool make sure class prepare ai revolution	7	[0.010229255279983517, 0.17935708053613517, 0.010262756882276, 0.010236892201369122, 0.010227882173330243, 0.010217547994882155, 0.7694685849320239]	Positive
1.6e+18	i guess gpt3 is old news but playing with openais new chatbot is mindblowing were witnessing the death of the college essay in realtime heres the response to a prompt from one of my 200level history classes at amherst solid a work in 10 seconds	guess gpt old news playing openais new chatbot mindblowing witnessing death college essay realtime heres response prompt one level history classes amherst solid work seconds	guess gpt old news play openais new chatbot mindblowing witness death college essay realtime here response prompt one level history class amherst solid work second	7	[0.3328452335362051, 0.005526557381647713, 0.005532759669399675, 0.005527639757963887, 0.0055113703698015035, 0.00551973594535146, 0.6395367033396306]	Positive
1.6e+18	what ways could standoff annotation and hypergraphs work together to improve the experience of personal knowledge management systems you really use gpt to write your marketing chatgpt pkm	ways could standoff annotation hypergraphs work together improve experience personal knowledge management systems really use gpt write marketing pkm	way could standoff annotation hypergraphs work together improve experience personal knowledge management system really use gpt write market pkm	5	[0.32747486760915157, 0.007172462388529078, 0.007172908792722784, 0.007153531013274814, 0.5240784480823019, 0.007171922953478242, 0.11977585916054172]	Positive
1.6e+18	better than google and other ai search engines ive tried but chatgpt still flops continually at my preferred research litmus test the dynamics of nuclear power development one of the more complex and nuanced topics ive ever come across	better google ai search engines ive tried still flops continually preferred research litmus test dynamics nuclear power development one complex nuanced topics ive ever come across	better google ai search engine ive try still flop continually prefer research litmus test dynamic nuclear power development one complex nuanced topic ive ever come across	5	[0.005311077809718095, 0.005305505727496789, 0.273191716214961, 0.005305571654437142, 0.7002613310207103, 0.00531717927488047, 0.005307618297796184]	Positive
1.6e+18	openais chatgpt is nothing short of incredible if youre setting an exam or an assignment its worth checking out what grade the ai would get	openais nothing short incredible youre setting exam assignment worth checking grade ai would get	openais nothing short incredible youre set exam assignment worth check grade ai would get	5	[0.009574697121414429, 0.009576921403808615, 0.00958169630822608, 0.24981505451693803, 0.41106728909005524, 0.00955278070059896, 0.3008315608589586]	Positive
1.6e+18	username chatgpt has a good point did you try running the answers through plagiarism check	good point try running answers plagiarism check	good point try run answer plagiarism check	5	[0.01788865971169996, 0.01796582231462096, 0.017868261014647974, 0.017867779796947793, 0.8926213371469616, 0.017896926162253992, 0.01789121385286761]	Positive
1.6e+18	openai just released chatgpt its quite impressive here is chatgpt teaching us how to build rshiny apps and helping debug rstats code you can try yourself at	openai released quite impressive teaching us build rshiny apps helping debug rstats code try	openai release quite impressive teach u build rshiny apps help debug rstats code try	1	[0.6871275427673976, 0.010259477703903864, 0.010231684543264102, 0.09604453057648593, 0.17583359408080126, 0.010220645070841057, 0.010282525257306137]	Positive
1.6e+18	i repeat easily produced science text thats wrong does not advance science improve science productivity or make science more accessible i like research on llms but the blind belief in their goodness does a disservice to them and science here is an example from chatgpt 15	repeat easily produced science text thats wrong advance science improve science productivity make science accessible like research llms blind belief goodness disservice science example	repeat easily produce science text thats wrong advance science improve science productivity make science accessible like research llm blind belief goodness disservice science example	5	[0.00575034790414587, 0.005754171687593019, 0.25398735171413905, 0.005720139385478399, 0.7173199993049079, 0.005739106765364274, 0.005728883238371602]	Negative
1.6e+18	username the gpt poster is a lesson in marketing your paper at a conference	gpt poster lesson marketing paper conference	gpt poster lesson market paper conference	6	[0.23786361567031375, 0.020430687030721005, 0.02050167043575024, 0.02044227257242127, 0.02044417295542003, 0.6598640016616437, 0.02045357967373008]	Neutral
1.6e+18	username for all the kids that dont even read their plagiarized essay it is weird using gpt3 after being trained for so long that copying someone elses work and passing it off as your own is wrong dont people feel guilty misappropriating its output	kids dont even read plagiarized essay weird using gpt trained long copying someone elses work passing wrong dont people feel guilty output	kid dont even read plagiarize essay weird use gpt train long copy someone el work pass wrong dont people feel guilty output	5	[0.006221039706449455, 0.006224894823730142, 0.006217104935667487, 0.060128053693880905, 0.5462362505166125, 0.0062297313366916915, 0.36874292498696765]	Negative
1.6e+18	llms can write essays and code in seconds how can we detect or prevent students from using gpt3 to cheat in assignments and exams answers from username chatgpt	llms write essays code seconds detect prevent students using gpt cheat assignments exams answers	llm write essay code second detect prevent student use gpt cheat assignment exam answer	2	[0.009567373089398803, 0.5319772783086961, 0.009539780115789575, 0.12059678174905483, 0.3091967397133053, 0.009553779160827182, 0.009568267862928248]	Neutral
1.6e+18	chatgpt is really neutering an essay i have in the pipe it makes a lot of predictions that are significantly less impressively outthere now	really neutering essay pipe makes lot predictions significantly less impressively outthere	really neuter essay pipe make lot prediction significantly le impressively outthere	5	[0.13884914584051414, 0.011938190348602676, 0.13599501267264513, 0.011924237517582833, 0.42102597026850513, 0.011936794886540918, 0.2683306484656091]	Positive
1.6e+18	chatgpt is of course impressive useful and fun it is also helpful to know that pedaling really fast and keeping hydrated will make my bike trip from san francisco to maui faster	course impressive useful fun also helpful know pedaling really fast keeping hydrated make bike trip san francisco maui faster	course impressive useful fun also helpful know pedal really fast keep hydrate make bike trip san francisco maui faster	5	[0.00716474600899598, 0.0071509351858574256, 0.17343037222449892, 0.007179239785177676, 0.6289273129189714, 0.06602122394630404, 0.11012616993019464]	Positive
1.6e+18	i think chatgpt can be teach my students c programming for me	think teach students programming	think teach student program	2	[0.028623477378461482, 0.8280345768054987, 0.02865661724711653, 0.02861691965134944, 0.028708549669792582, 0.028647065002786982, 0.028712794244994316]	Neutral
1.6e+18	username chatgpt going to be the new best friend of the next generation of high school students	going new best friend next generation high school students	go new best friend next generation high school student	7	[0.0143753391695772, 0.014395792245799252, 0.014381780860619187, 0.014316870230583907, 0.014321579479977342, 0.014324443625095839, 0.9138841943883473]	Positive
1.6e+18	same it was so effective i tried using it for my midterm exam and surprisingly worked so well that it was better than my own answer when i asked why would you use this method rather than the others gpt surprisingly answered that in an easy and concise way im speechless	effective tried using midterm exam surprisingly worked well better answer asked would use method rather others gpt surprisingly answered easy concise way im speechless	effective try use midterm exam surprisingly work well better answer ask would use method rather others gpt surprisingly answer easy concise way im speechless	5	[0.005738205231666777, 0.005737412546330993, 0.005718617772033626, 0.11138832161893725, 0.8599548150214109, 0.005731266964636935, 0.005731360844983478]	Positive
1.6e+18	academic journals certainly are too expensive but then again we have preprint services and they do fine for encouraging research as anyone whos tried chatgpt today has to realize	academic journals certainly expensive preprint services fine encouraging research anyone whos tried today realize	academic journal certainly expensive preprint service fine encourage research anyone who try today realize	6	[0.009595072428209714, 0.00958954204251042, 0.00955383912492655, 0.009544766030580748, 0.42027223243660516, 0.5318734990326405, 0.00957104890452689]	Negative
1.6e+18	the improvements being made to gpt3 will have ai generating close to perfect art poems songs instrumentals essays thesis books ideas designs videos on command it will provide an alternative to many fields songwriters academics architects designers etc	improvements made gpt ai generating close perfect art poems songs instrumentals essays thesis books ideas designs videos command provide alternative many fields songwriters academics architects designers etc	improvement make gpt ai generate close perfect art poem song instrumentals essay thesis book idea design video command provide alternative many field songwriter academic architect designer etc	1	[0.692874770657459, 0.005119217786974239, 0.005121916291895179, 0.005113065891057275, 0.15576777345889897, 0.13086961672854877, 0.005133639185166591]	Positive
1.6e+18	this is now a gpt3 stan account it just spit out a condensed version of the philosophy essay i have to write for friday in less than a minute	gpt stan account spit condensed version philosophy essay write friday less minute	gpt stan account spit condense version philosophy essay write friday le minute	7	[0.14565076437129112, 0.011000196426921554, 0.01102017493910557, 0.011065382253667998, 0.01103048941994312, 0.01102121128084249, 0.7992117813082281]	Neutral
1.6e+18	chatgpt isnt just coming for the coders it can totally get you a c in your college liberal arts class today	isnt coming coders totally get college liberal arts class today	isnt come coder totally get college liberal art class today	7	[0.013062776444675395, 0.013005280703289653, 0.013019469795242022, 0.013003097627377532, 0.27354214990093767, 0.01301509342791923, 0.6613521321005584]	Neutral
1.6e+18	release gpt reduce engineer critical thinking skills as they gpt for basic things delay further gpt alignment solved	release gpt reduce engineer critical thinking skills gpt basic things delay gpt alignment solved	release gpt reduce engineer critical think skill gpt basic thing delay gpt alignment solve	1	[0.49318825530743315, 0.00954391180729914, 0.009551295543226698, 0.00954019006264095, 0.4590638362793642, 0.00956265206214256, 0.00954985893789334]	Neutral
1.6e+18	chatgpt demonstrates an important lesson that language models were actually not even hyped up enough that as suspected much of their intelligence was hidden away but also fairly easy to resurface	demonstrates important lesson language models actually even hyped enough suspected much intelligence hidden away also fairly easy resurface	demonstrate important lesson language model actually even hype enough suspect much intelligence hide away also fairly easy resurface	5	[0.0075292474749050564, 0.0075348340537791745, 0.09761715379865546, 0.007527978016871821, 0.5558562293571095, 0.31639548803323586, 0.007539069265443299]	Positive
1.6e+18	username difference between bart bert and gpt its like writing an essay pretty natural and informative impressive	difference bart bert gpt like writing essay pretty natural informative impressive	difference bart bert gpt like write essay pretty natural informative impressive	5	[0.011977026348523385, 0.011923747512920767, 0.1746601814898275, 0.011923925168103613, 0.4419393762024939, 0.011964361799487263, 0.3356113814786436]	Positive
1.6e+18	chatgpt will change the life of every student its beyond anything ive seen before you can ask it to write any type of code assignments or essays and it does it in seconds	change life every student beyond anything ive seen ask write type code assignments essays seconds	change life every student beyond anything ive see ask write type code assignment essay second	7	[0.008973345050014476, 0.00895611811039111, 0.008956446240018241, 0.00893654036827963, 0.008993406811151471, 0.008951253612926226, 0.9462328898072188]	Neutral
1.6e+18	of course this tweet was suggested by chatgpt give it a try its really mindblowing	course tweet suggested give try really mindblowing	course tweet suggest give try really mindblowing	5	[0.33493718825876717, 0.017889855660831254, 0.017895503227024698, 0.017880817510736145, 0.5755411590887927, 0.017921537438401174, 0.017933938815446884]	Positive
1.6e+18	first impressions with chatgpt impressive quality of answers my condolences to teachers relying on essay writing travel directions are hit miss eg suggests driving from the uk to canada it is hard to tell when the ai is making up incorrect facts fake news galore	first impressions impressive quality answers condolences teachers relying essay writing travel directions hit miss eg suggests driving uk canada hard tell ai making incorrect facts fake news galore	first impression impressive quality answer condolence teacher rely essay write travel direction hit miss eg suggest drive uk canada hard tell ai make incorrect fact fake news galore	5	[0.004946700822671982, 0.32427039291194354, 0.004948953009776156, 0.004939144271379408, 0.6510014982360287, 0.004947508159372391, 0.00494580258882801]	Positive
1.6e+18	chatgpt is the new ai thing being named as the google killer research wise you chat with the bot and you get your scientific coding etc questions answered like ie at stackoverflow coding questions are working really well stunning chatgpt ai some examples	new ai thing named google killer research wise chat bot get scientific coding etc questions answered like ie stackoverflow coding questions working really well stunning ai examples	new ai thing name google killer research wise chat bot get scientific cod etc question answer like ie stackoverflow cod question work really well stun ai example	5	[0.0051246309953170395, 0.005117015250917045, 0.15311025721659827, 0.005117714816918018, 0.8212890237989822, 0.005121688652538495, 0.005119669268728906]	Positive
1.6e+18	username ngl read the gpt as jpt for a moment and wondered why you were tweeting about your college hostel	ngl read gpt jpt moment wondered tweeting college hostel	ngl read gpt jpt moment wonder tweet college hostel	7	[0.014320142676146105, 0.01430766667019753, 0.014335514744285169, 0.014307625077333377, 0.014328311830848104, 0.3012409617744723, 0.6271597772267175]	Neutral
1.6e+18	username another interesting result i got from running the same question through chatgpt repeatedly but rephrasing it each time is that the answers are nevertheless almost identical this would trip our usual plagiarism detection systems if more than a single student used it	another interesting result got running question repeatedly rephrasing time answers nevertheless almost identical would trip usual plagiarism detection systems single student used	another interest result get run question repeatedly rephrase time answer nevertheless almost identical would trip usual plagiarism detection system single student use	5	[0.006219946356399701, 0.11748217686709317, 0.006220248860331956, 0.006227636039485787, 0.6112603772235817, 0.24635667674411335, 0.006232937908994346]	Negative
1.6e+18	chatgpt will help comedians make jokes bloggers write articles students write papers coders write docs every summarize understand translate concepts at different levels styles like eg eli5 and replace google 1	help comedians make jokes bloggers write articles students write papers coders write docs every summarize understand translate concepts different levels styles like eg eli replace google	help comedian make joke blogger write article student write paper coder write doc every summarize understand translate concept different level style like eg eli replace google	5	[0.09971133429368165, 0.005308508223938452, 0.005295808683567711, 0.005297152407683975, 0.6800467213289172, 0.005310389397841267, 0.19903008566436978]	Neutral
1.6e+18	in a video last year i mentioned how college assignments will be 100 automated in a few years i was wrong it took just one year chatgpt is the student saviour	video last year mentioned college assignments automated years wrong took one year student saviour	video last year mention college assignment automate year wrong take one year student saviour	7	[0.009629989154235182, 0.00956427308677349, 0.009540368259883698, 0.00954289295239841, 0.009557477075048776, 0.00954305549380966, 0.9426219439778508]	Negative
1.6e+18	chatgpt might be pretty good at writing and editing college essay	might pretty good writing editing college essay	might pretty good write edit college essay	5	[0.017890260847996966, 0.01790737101209755, 0.017863309820508672, 0.017873539743845288, 0.49669482818556043, 0.01787991906857706, 0.41389077132141405]	Positive
1.6e+18	i just gave chatgpt an exercise from my university course on algorithms and data structures solves it perfectly	gave exercise university course algorithms data structures solves perfectly	give exercise university course algorithm data structure solve perfectly	5	[0.01434560387457275, 0.014343322862751801, 0.014310539107983243, 0.01432108175785793, 0.5014705209570627, 0.42689782015027394, 0.014311111289497707]	Positive
1.6e+18	username gary want to go head to head against chatgpt on a quiz	gary want go head head quiz	gary want go head head quiz	7	[0.020454357713621137, 0.020445131668757437, 0.020515479664897238, 0.020424634842712706, 0.020485545855561886, 0.020427936373907794, 0.8772469138805418]	Neutral
1.6e+18	thats it folks of course i didnt write that tho i wish i did i generated this beautiful piece with the latest incarnation of gpt3 using the prompt a dark hardrock song about santa claus	thats folks course didnt write tho wish generated beautiful piece latest incarnation gpt using prompt dark hardrock song santa claus	thats folk course didnt write tho wish generate beautiful piece latest incarnation gpt use prompt dark hardrock song santa claus	7	[0.1973753232463021, 0.006822988235072525, 0.0068481162613534706, 0.006816285794330422, 0.006840593270200235, 0.006824330479585923, 0.7684723627131553]	Positive
1.6e+18	openai seems to try and prevent variable assignment and mathematical operations in chatgpt as much as possible i wonder whats their rationale perhaps they want to make sure it doesnt stray to far from common definitions	openai seems try prevent variable assignment mathematical operations much possible wonder whats rationale perhaps want make sure doesnt stray far common definitions	openai seem try prevent variable assignment mathematical operation much possible wonder whats rationale perhaps want make sure doesnt stray far common definition	5	[0.006260008222296535, 0.11030890047181155, 0.006262862245960573, 0.06278947316214858, 0.8019112431927226, 0.0062390700573273575, 0.006228442647732898]	Positive
1.6e+18	username i agree with your 1 but i am wondering if the answers are really better than what one could get in june from gpt3 so my guess is many students are already submitting work using llms i am curious what you envision a class using llms like we use calculators would look like	agree wondering answers really better one could get june gpt guess many students already submitting work using llms curious envision class using llms like use calculators would look like	agree wonder answer really better one could get june gpt guess many student already submit work use llm curious envision class use llm like use calculator would look like	5	[0.0047756019882594074, 0.004784977567076093, 0.004781223108813526, 0.0047684573562925756, 0.6763937050415821, 0.2252048233630803, 0.07929121157489599]	Positive
1.6e+18	if i were an elementary school teacher i would use chat gpt to plan all my lessons children love that rap	elementary school teacher would use chat gpt plan lessons children love rap	elementary school teacher would use chat gpt plan lesson child love rap	7	[0.011021230175440551, 0.011047895199607796, 0.010995422571384663, 0.010998052137706712, 0.011004800273540269, 0.011127065121410798, 0.9338055345209092]	Positive
1.6e+18	openai released a new chat feature chatgpt last night and it is blowing everyones minds i of course asked it to perform a critical task to compose a poem on the decline of marketing here it is in days of yore before th	openai released new chat feature last night blowing everyones minds course asked perform critical task compose poem decline marketing days yore th	openai release new chat feature last night blow everyones mind course ask perform critical task compose poem decline market day yore th	1	[0.4642442885870644, 0.006230001030311227, 0.006237143139546592, 0.006251346269420844, 0.05055175587504264, 0.006237049721029875, 0.4602484153775845]	Positive
1.6e+18	anecdotally chatgpt seems to be doing above average on the takehome assignment for a product manager hire at workable	anecdotally seems average takehome assignment product manager hire workable	anecdotally seem average takehome assignment product manager hire workable	5	[0.255800579737045, 0.014316301595783652, 0.01430274382561945, 0.014383843859241054, 0.484634429857906, 0.01431726755748053, 0.20224483356692427]	Negative
1.6e+18	the new chatgpt model by username seems to be good enough to help you with your next public management essay	new model seems good enough help next public management essay	new model seem good enough help next public management essay	5	[0.013064307600671144, 0.013036410981424492, 0.4136129262820478, 0.013030018231606409, 0.5211430540670399, 0.01304395895190284, 0.013069323885307573]	Positive
1.6e+18	chatgpt is soo fucking good by username it could write my whole iot essay with one promt	soo fucking good could write whole iot essay one promt	soo fuck good could write whole iot essay one promt	7	[0.013084006574760979, 0.013007173603219829, 0.013017313930221056, 0.12491065789548378, 0.013027492867416238, 0.01301179971956213, 0.8099415554093359]	Positive
1.6e+18	username there is a new open a i chatgpt is launching and it can complete college assignments in seconds	new open launching complete college assignments seconds	new open launch complete college assignment second	7	[0.45040354262158516, 0.017951404966254424, 0.01796458031834284, 0.017904489518645067, 0.017891493964367438, 0.017890462295916527, 0.45999402631488856]	Positive
1.6e+18	we asked chatgpt username to write a poem about our favorite things degrons this is amazing a new inspiration to continue research	asked write poem favorite things degrons amazing new inspiration continue research	ask write poem favorite thing degrons amaze new inspiration continue research	7	[0.36054354114313614, 0.011937694183576179, 0.011995616277572492, 0.11767849139470953, 0.011964490028568038, 0.01195725227254647, 0.47392291469989134]	Positive
1.6e+18	please stop releasing these models i graduated in august 2021 and i feel like my degree is already eclipsed chatgpt	please stop releasing models graduated august feel like degree already eclipsed	please stop release model graduate august feel like degree already eclipse	7	[0.20282894866145684, 0.011923658269854347, 0.01197698372083336, 0.011932956290898201, 0.011950142244123222, 0.011991241091574968, 0.7373960697212592]	Neutral
1.6e+18	then i tried to add a density of a normal distribution but chatgpt had problems with the correct normalization it seems that chatgpt having the same problem as many of our students	tried add density normal distribution problems correct normalization seems problem many students	try add density normal distribution problem correct normalization seem problem many student	5	[0.011005651459826236, 0.011031059192072507, 0.011013467569627924, 0.01099804311295228, 0.6800405325560868, 0.26489972566825526, 0.01101152044117912]	Positive
1.6e+18	username social experiment for one week enter each incoming email into chatgpt and reply with its response what will be the outcome less or more meetings better or worse supervision of students more reviewing or less i am scared to check it what if this works better	social experiment one week enter incoming email reply response outcome less meetings better worse supervision students reviewing less scared check works better	social experiment one week enter incoming email reply response outcome le meet better worse supervision student review le scar check work better	5	[0.2033206877119914, 0.006246140873301485, 0.006229485163599159, 0.006223516722718565, 0.5207656274284153, 0.006244093709139227, 0.2509704483908349]	Positive
1.6e+18	inspired by a tweet i saw i asked openais chatgpt write me an essay on why sword art online is a bad anime series in the style of a fast talking wise guy from a 1940s gangster movie and this was what i got back username i think those anime youtubers have competition	inspired tweet saw asked openais write essay sword art online bad anime series style fast talking wise guy gangster movie got back think anime youtubers competition	inspire tweet saw ask openais write essay sword art online bad anime series style fast talk wise guy gangster movie get back think anime youtubers competition	7	[0.1943247742112123, 0.005343785302085976, 0.005310728530440704, 0.005306898955399809, 0.005305634924505665, 0.005305375615166124, 0.7791028024611895]	Positive
1.6e+18	chatgpt 3 really makes college assignments obsolete generated an essay on energy and submitted rn got an a varunmayya	really makes college assignments obsolete generated essay energy submitted rn got varunmayya	really make college assignment obsolete generate essay energy submit rn get varunmayya	7	[0.011040808178603086, 0.011031631411728913, 0.010994297211819217, 0.01099779129520926, 0.23714769995188542, 0.01106508870769501, 0.7077226832430591]	Positive
1.6e+18	college essays are fun and easy to ghostwrite results are amazing proof of concept using gpt 6	college essays fun easy ghostwrite results amazing proof concept using gpt	college essay fun easy ghostwrite result amaze proof concept use gpt	7	[0.01195629000873241, 0.01197846857081637, 0.011910858649212323, 0.011950534981187465, 0.326866668115501, 0.011934399376903645, 0.6134027802976468]	Positive
1.6e+18	in one model chatgpt has ended the system of independent open essays at schools and universities	one model ended system independent open essays schools universities	one model end system independent open essay school university	7	[0.014311277574292717, 0.014359885253334188, 0.45866650954778565, 0.014334461378441153, 0.014325940077644001, 0.014363147728509844, 0.46963877843999247]	Neutral
1.6e+18	i cannot believe the chatbot can do such unbelievable stuff actually transfer and multitask are two hot research topics in drl amazing chatgpt	cannot believe chatbot unbelievable stuff actually transfer multitask two hot research topics drl amazing	can not believe chatbot unbelievable stuff actually transfer multitask two hot research topic drl amaze	5	[0.008955811038719272, 0.008943250600561944, 0.00895687942029583, 0.47434388369104147, 0.4808851062381778, 0.008955995983773687, 0.008959073027429973]	Neutral
1.6e+18	i cant seem to stop now have a look at what chatgpt tells me about tp53 and brca1 this is more succinct than any academic paper faster and easier to understand than any lecture the consequences are far reaching learning writing research	cant seem stop look tells tp brca succinct academic paper faster easier understand lecture consequences far reaching learning writing research	cant seem stop look tell tp brca succinct academic paper faster easier understand lecture consequence far reach learn write research	5	[0.006827180844433692, 0.00682888429036551, 0.0068340197662319375, 0.006808312865904157, 0.9589933015559211, 0.006856219477879406, 0.006852081199264215]	Positive
1.6e+18	holyyyy solved my computer networks assignment using chatgpt	holyyyy solved computer networks assignment using	holyyyy solve computer network assignment use	5	[0.020435156389030037, 0.020490209108117666, 0.020575576392416833, 0.02042145550005203, 0.5094333345925165, 0.02049791250300663, 0.38814635551486026]	Neutral
1.6e+18	my feed is full of text produced by chatgpt i couldnt resist prompt write an essay on the future of border control	feed full text produced couldnt resist prompt write essay future border control	fee full text produce couldnt resist prompt write essay future border control	7	[0.011068609554024222, 0.01102813615322275, 0.011051051376095725, 0.011002810321569764, 0.011032583262677847, 0.39376446022961964, 0.5510523491027901]	Positive
1.6e+18	username i have been playing with gpt3 for a few months because i am really concerned we will see lots of it in submissions and antiplagiarism software has never picked up anything from the text i generated through llms	playing gpt months really concerned see lots submissions antiplagiarism software never picked anything text generated llms	play gpt month really concern see lot submission antiplagiarism software never pick anything text generate llm	5	[0.008471450697348943, 0.3104240977442277, 0.008440879225078746, 0.008435287278928448, 0.6473289672489358, 0.008444128567518982, 0.008455189237961404]	Positive
1.6e+18	username much better than gpt3 in this context i agree that students still probably used gpt3 on occasion however future software based on llms where we can load all of our readings teaching notes lectures and the llm adds this to model to make individualized queryable tutors	much better gpt context agree students still probably used gpt occasion however future software based llms load readings teaching notes lectures llm adds model make individualized queryable tutors	much better gpt context agree student still probably use gpt occasion however future software base llm load read teach note lecture llm add model make individualize queryable tutor	5	[0.004942228376597969, 0.21348600272154133, 0.004953295905491757, 0.0049353969118905725, 0.5514132167566936, 0.21531911205835974, 0.0049507472694250345]	Negative
1.6e+18	jumping on the bandwagon of excitement about chatgpt i dont really have a benchmark for being impressed here for technical questions like this it writes like an undergrad having an essay crisis right key words little understanding	jumping bandwagon excitement dont really benchmark impressed technical questions like writes like undergrad essay crisis right key words little understanding	jump bandwagon excitement dont really benchmark impress technical question like write like undergrad essay crisis right key word little understand	5	[0.006831452572824946, 0.0068134511601106, 0.006840191051155863, 0.006871149006587943, 0.9589623571346826, 0.006832354914554436, 0.006849044160083498]	Positive
1.6e+18	very impressive stuff from chatgpt as well as peoples experiments insights on it when it gets things right it seems to be super clear and informative in communication curious how powerful distributed active learningfeedback would be in polishing and filling blind spots	impressive stuff well peoples experiments insights gets things right seems super clear informative communication curious powerful distributed active would polishing filling blind spots	impressive stuff well people experiment insight get thing right seem super clear informative communication curious powerful distribute active would polish fill blind spot	5	[0.005991261978851798, 0.005966735317642087, 0.005989043625399412, 0.0059676350439943305, 0.9641385981070065, 0.0059819733099158124, 0.005964752617189981]	Positive
1.6e+18	do you agree of course what else would an ai say clairesilver12 username chatgpt	agree course else would ai say clairesilver	agree course else would ai say clairesilver	5	[0.01795109251647377, 0.017905980237931815, 0.31015349708612094, 0.017886164861065132, 0.6002741831601077, 0.017893541725712347, 0.017935540412588415]	Neutral
1.6e+18	i asked gpt3 what are the advantages disadvantages to ditching the college computerscience degree and becoming selftaught these are extremely fair points good to be aware of the cons to mitigate them	asked gpt advantages disadvantages ditching college computerscience degree becoming selftaught extremely fair points good aware cons mitigate	ask gpt advantage disadvantage ditch college computerscience degree become selftaught extremely fair point good aware con mitigate	5	[0.007950941608933816, 0.4709439755813235, 0.008007867490168342, 0.00795700516259307, 0.4892092229822222, 0.007957877543803431, 0.007973109630955367]	Positive
1.6e+18	ive been using chatgpt all day to explain concepts i learned throughout my degree like im 5 and so far its been unbelievable	ive using day explain concepts learned throughout degree like im far unbelievable	ive use day explain concept learn throughout degree like im far unbelievable	5	[0.011019540145687661, 0.011027738011902714, 0.011006046995260806, 0.011002311090938298, 0.67979360355535, 0.011013756880031098, 0.26513700332082935]	Negative
1.6e+18	just tried chatgpt the new toy of username i took a scenario description form our software engineering exam translated it from german to english using deepl and asked our questions i must admit im blown away by the results and we might have to switch to oral exams only	tried new toy took scenario description form software engineering exam translated german english using deepl asked questions must admit im blown away results might switch oral exams	try new toy take scenario description form software engineer exam translate german english use deepl ask question must admit im blow away result might switch oral exam	5	[0.005133505709379646, 0.005126589987552748, 0.005120117952727052, 0.16106792031394435, 0.5902153501830704, 0.005130300016868013, 0.22820621583645787]	Positive
1.6e+18	this question predates chatgpt which indeed organizes what is known into brisk grammatically correct sentences when asked the goal for universities is exploring what is not yet known and what cannot yet be summed up so easily	question predates indeed organizes known brisk grammatically correct sentences asked goal universities exploring yet known cannot yet summed easily	question predate indeed organize know brisk grammatically correct sentence ask goal university explore yet know can not yet sum easily	5	[0.006814034106720336, 0.098559188965029, 0.006836017258090244, 0.006840468952787637, 0.6274886489503234, 0.24664373947654322, 0.006817902290506216]	Positive
1.6e+18	openais new chatgpt writes me a 3 paragraph essay how the blender game engine is better than unity and why it should be an official part of blender3d	openais new writes paragraph essay blender game engine better unity official part blenderd	openais new write paragraph essay blender game engine better unity official part blenderd	2	[0.010246567998290448, 0.4150327392193028, 0.010230626306043286, 0.24389732690946783, 0.30006202070972265, 0.010273573268467886, 0.010257145588705089]	Positive
1.6e+18	in 10 years professors are going to have horrible templating and structure rules for their essays so that students dont cheat w gpt	years professors going horrible templating structure rules essays students dont cheat gpt	year professor go horrible templating structure rule essay student dont cheat gpt	7	[0.011003059061622895, 0.011067378608954561, 0.010999379144016726, 0.011031362776452164, 0.2634692452523879, 0.011036693196368096, 0.6813928819601976]	Negative
1.6e+18	my username student username pointed out that chatgpt from openai can be used like stack overflow cool	student pointed openai used like stack overflow cool	student point openai use like stack overflow cool	5	[0.20402321928569658, 0.016018668113837266, 0.015933593889903435, 0.015901755278647085, 0.7162817903333719, 0.015912383314053622, 0.015928589784489917]	Positive
1.6e+18	openais new chatgpt is insane here is a thread of me asking it old exam questions	openais new insane thread asking old exam questions	openais new insane thread ask old exam question	7	[0.18407038852781535, 0.015923427181006387, 0.01595289881318123, 0.3184920100656899, 0.015955842206119536, 0.015922746628344586, 0.4336826865778431]	Negative
1.6e+18	username just so you know i tried to ask a question from my exam last year didnt go well for chatgpt	know tried ask question exam last year didnt go well	know try ask question exam last year didnt go well	7	[0.012995851282052663, 0.012996677658022673, 0.012997184796344907, 0.13304195920196615, 0.013064231393413712, 0.013009198416223975, 0.8018948972519758]	Neutral
1.6e+18	i took an ai policy course last semester where i barely did any assignments i would have got an a if i had chatgpt	took ai policy course last semester barely assignments would got	take ai policy course last semester barely assignment would get	7	[0.013046807978038562, 0.10572364407672752, 0.013046777003493418, 0.013039381757966208, 0.013021979700530891, 0.01301700131192882, 0.8291044081713146]	Positive
1.6e+18	the next question is do we need to teach all that to our students if computers can compute it already this makes me want to create a new course gpt3 for lawyers	next question need teach students computers compute already makes want create new course gpt lawyers	next question need teach student computer compute already make want create new course gpt lawyer	7	[0.25484924007354814, 0.008981043220233458, 0.008988890881368125, 0.20498875649024628, 0.008982605882341682, 0.008971519171459618, 0.5042379442808027]	Positive
1.6e+18	username absolutely was playing around with chatgpt last night insane conversation levels today saw it used to debug code learning how to prompt ai should be at the top of your list for professional development	absolutely playing around last night insane conversation levels today saw used debug code learning prompt ai top list professional development	absolutely play around last night insane conversation level today saw use debug code learn prompt ai top list professional development	1	[0.5732689224707674, 0.006824317534689268, 0.006833960475323797, 0.0068221147919950665, 0.006821569134943004, 0.006821683556556567, 0.392607432035725]	Negative
1.6e+18	just been asking chatgpt some of my thesis research questions the answers it gives are scarily good phdchat	asking thesis research questions answers gives scarily good phdchat	ask thesis research question answer give scarily good phdchat	5	[0.014322915080052482, 0.014289635458718026, 0.014319791334027984, 0.014296087454988698, 0.9141494914985832, 0.014312933618467876, 0.014309145555161879]	Positive
1.6e+18	gpt is providing me more value then my uni teacher rn	gpt providing value uni teacher rn	gpt provide value uni teacher rn	7	[0.020541247954517342, 0.3207865135282209, 0.020468277847477283, 0.020442890919101436, 0.020531927826090184, 0.02054027133742288, 0.57668887058717]	Neutral
1.6e+18	done with my college assignment within a minute all thanks to username for informing us about chatgpt xd	done college assignment within minute thanks informing us xd	do college assignment within minute thank inform u xd	7	[0.015976630688985253, 0.015930631175762384, 0.015931259213678724, 0.015890991233590786, 0.01591823037453479, 0.016064176320466937, 0.9042880809929811]	Neutral
1.6e+18	i find the mountain of x is dead posts about chatgpt pretty amusing sure itll be great to regurgitate an essay on past history now ask it to link those ideas and concepts to very recent and ongoing world events ps still bullish well solve for that eventually	find mountain dead posts pretty amusing sure itll great regurgitate essay past history ask link ideas concepts recent ongoing world events ps still bullish well solve eventually	find mountain dead post pretty amuse sure itll great regurgitate essay past history ask link idea concept recent ongoing world event p still bullish well solve eventually	5	[0.005312909695246248, 0.005299839133214652, 0.21812300962154232, 0.005298813868218752, 0.7553269057551628, 0.005313790430078289, 0.0053247314965369375]	Positive
1.6e+18	gpt3 is a boon for students	gpt boon students	gpt boon student	7	[0.03579783481304146, 0.03602661381940915, 0.03588040750200403, 0.03580369911175717, 0.03578409919281306, 0.035833072546036196, 0.7848742730149388]	Neutral
1.6e+18	chatgpt poetry ziaulhaq mirzaghalib dont remember this being in the pakistan history or urdu books in school	poetry ziaulhaq mirzaghalib dont remember pakistan history urdu books school	poetry ziaulhaq mirzaghalib dont remember pakistan history urdu book school	7	[0.013010034688359417, 0.012992205854249145, 0.013018249868472501, 0.012994472115867024, 0.013007504652739935, 0.012995559833194044, 0.9219819729871178]	Neutral
1.6e+18	username its chatgpt beta that was released yesterday yes im mostly afraid that people are falling for it seeing helpful advice or suggesting it can be used in education or other things when it is not about that all and it may be highly misleading	beta released yesterday yes im mostly afraid people falling seeing helpful advice suggesting used education things may highly misleading	beta release yesterday yes im mostly afraid people fall see helpful advice suggest use education thing may highly mislead	5	[0.00719585915424312, 0.007172866605018743, 0.12905683076268717, 0.007159601774507745, 0.8350725790154624, 0.007169329163047136, 0.007172933525033724]	Negative
1.6e+18	username wow crazy code and text are actually correct except that layout is of course no class protocol and thus the optional methods in objc do not apply but damn gpt3 got good	wow crazy code text actually correct except layout course class protocol thus optional methods objc apply damn gpt got good	wow crazy code text actually correct except layout course class protocol thus optional method objc apply damn gpt get good	5	[0.00684517486588562, 0.006816892033794146, 0.006806841717205412, 0.0068297488555359226, 0.7081469554011561, 0.0068438519595881925, 0.2577105351668345]	Positive
1.6e+18	i wouldnt have done better i like that gpt knows that pkm is not only about note taking no mention of critical thinking though	wouldnt done better like gpt knows pkm note taking mention critical thinking though	wouldnt do better like gpt know pkm note take mention critical think though	5	[0.010222919892386814, 0.010215261599505752, 0.01021478773149193, 0.01022550593144585, 0.9386620677947667, 0.010220282737794715, 0.010239174312608379]	Positive
1.6e+18	if teachers are not radically rethinking how they set work at any level of education they are not paying enough attention to ai it seems likely that takehome work will be infeasible within a decade look at username chatgpt released today	teachers radically rethinking set work level education paying enough attention ai seems likely takehome work infeasible within decade look released today	teacher radically rethink set work level education pay enough attention ai seem likely takehome work infeasible within decade look release today	7	[0.0065187644326843265, 0.0065396120228410105, 0.27586189171886893, 0.006516444804471882, 0.006527959025151167, 0.21334170440388533, 0.4846936235920972]	Neutral
1.6e+18	chatgpt is amazing wont have to stress about college assignments anymore	amazing wont stress college assignments anymore	amaze wont stress college assignment anymore	7	[0.02042305285792228, 0.020442675495269062, 0.02041728396677249, 0.020430370010503865, 0.020447579334488795, 0.02043512525473739, 0.8774039130803061]	Neutral
1.6e+18	ai can now write text for you the people behind the dalle api for images have made another powerful ai model for writing text chatgpt can interact with you and help you with debugging your code write a textarticlesessay getting assignment answers or even translate	ai write text people behind dalle api images made another powerful ai model writing text interact help debugging code write getting assignment answers even translate	ai write text people behind dalle api image make another powerful ai model write text interact help debug code write get assignment answer even translate	1	[0.6871668275825991, 0.005525831933480348, 0.005511368443753913, 0.005501646985923749, 0.28524859927619123, 0.005516126468318065, 0.005529599309733637]	Negative
1.6e+18	username if this works better after 6 months well be having chatgpt integrations for mail clients enable automatic reply by chatgpt of course this requires allowing chatgpt to read all your incoming emails but who cares about that right	works better months well integrations mail clients enable automatic reply course requires allowing read incoming emails cares right	work better month well integration mail client enable automatic reply course require allow read incoming email care right	1	[0.6351470477577924, 0.007545993528896271, 0.007540554493873602, 0.0075494223055614, 0.3271216173897026, 0.007542171016090113, 0.007553193508083651]	Positive
1.6e+18	what if we tested chatgpt using the hoax quiz by username	tested using hoax quiz	test use hoax quiz	2	[0.02868858687889324, 0.4211458925643992, 0.028642112686645765, 0.15364954678395526, 0.02874689311014448, 0.3104593777675147, 0.028667590208447374]	Neutral
1.6e+18	this is remarkable chatgpt username a few questions and answers below surprisingly good responses with impressive degree of nuance and nice use of plain english rather than jargon the future is coming	remarkable questions answers surprisingly good responses impressive degree nuance nice use plain english rather jargon future coming	remarkable question answer surprisingly good response impressive degree nuance nice use plain english rather jargon future come	5	[0.007944888637686517, 0.007959241648685103, 0.008018668045256479, 0.00795596261983235, 0.9521795755644756, 0.007967196966765629, 0.007974466517298327]	Positive
1.6e+18	seeing all the posts about openais new chatbot chatgpt i just realized that the internet will look totally different three years from now and that lots of jobs will have either changed or become obsolete plus it will have a major impact the education system	seeing posts openais new chatbot realized internet look totally different three years lots jobs either changed become obsolete plus major impact education system	see post openais new chatbot realize internet look totally different three year lot job either change become obsolete plus major impact education system	3	[0.005971553913885383, 0.00596828926195217, 0.49820909710206157, 0.005977677990337027, 0.2755957156092307, 0.0059685960346268175, 0.20230907008790644]	Positive
1.6e+18	ive been using username chatgpt to generate business ideas its amazingly good i love it definitely going to be using it for research going forward as opposed to google search	ive using generate business ideas amazingly good love definitely going using research going forward opposed google search	ive use generate business idea amazingly good love definitely go use research go forward oppose google search	5	[0.10206202795991265, 0.007961148971307775, 0.007963664004365779, 0.007965481739180505, 0.8581159459917455, 0.007956961619151399, 0.00797476971433651]	Positive
1.6e+18	username i dont think this is true afaict its trained on some corpus but doesnt actively look things up of course that corpus might include an answer to these questions but previous iterations of gpt werent able to answer them so this is still a huge improvement	dont think true afaict trained corpus doesnt actively look things course corpus might include answer questions previous iterations gpt werent able answer still huge improvement	dont think true afaict train corpus doesnt actively look thing course corpus might include answer question previous iteration gpt werent able answer still huge improvement	5	[0.005506967925449238, 0.005500188333088458, 0.0055025620339651275, 0.005502565774575001, 0.966961272765118, 0.0055198461938969386, 0.005506596973907193]	Positive
1.6e+18	does chatgpt answer some introduction to fmri exam questions correctly well as its not trained on it it missed the critical part on the role of interactions violation of pure insertion in class but many students also missed it	answer introduction fmri exam questions correctly well trained missed critical part role interactions violation pure insertion class many students also missed	answer introduction fmri exam question correctly well train miss critical part role interaction violation pure insertion class many student also miss	6	[0.006509080177002038, 0.006523377585137927, 0.006519599973269285, 0.08134310746815593, 0.42884104827978164, 0.46374966464539064, 0.006514121871262678]	Positive
1.6e+18	chatgpt generating a lesson on control flow in go	generating lesson control flow go	generate lesson control flow go	6	[0.02389822204317294, 0.023839905445564028, 0.023854426507463212, 0.023839124099158667, 0.023928955002791887, 0.7288254727850288, 0.15181389411682045]	Neutral
1.6e+18	username this is the equivalent of planning my personal finaces in excel and blaming the tool for not taking into account income tax i think chatgpt works best when paired with human critical thinking	equivalent planning personal finaces excel blaming tool taking account income tax think works best paired human critical thinking	equivalent plan personal finaces excel blame tool take account income tax think work best pair human critical think	5	[0.25483914412908865, 0.007548676077241667, 0.007529051715983376, 0.0075836756659193785, 0.4193293729104828, 0.2956241046672169, 0.007545974834067131]	Positive
1.6e+18	gpt3 vs the college essay answer the question using material discussed in class is an easy gpt3 foil it also makes grading easier and more objective i gave gpt3 the paper i teach and it confused it with another paper the essay is very much alive	gpt vs college essay answer question using material discussed class easy gpt foil also makes grading easier objective gave gpt paper teach confused another paper essay much alive	gpt v college essay answer question use material discuss class easy gpt foil also make grade easier objective give gpt paper teach confuse another paper essay much alive	7	[0.005112922243741148, 0.005119218157065028, 0.005110426014482081, 0.005112273911847154, 0.40783338503119326, 0.005120108528703813, 0.5665916661129675]	Positive
1.6e+18	but i thought it might be able to handle this request for example images chatgpts language seems right here but no images are being shown wouldnt it be cool if it could though it is in the research preview stage so maybe next round	thought might able handle request example images s language seems right images shown wouldnt cool could though research preview stage maybe next round	think might able handle request example image s language seem right image show wouldnt cool could though research preview stage maybe next round	5	[0.2080972159567048, 0.006217965539685307, 0.006222753422852817, 0.00622086975765051, 0.5586596329712219, 0.20835177305440927, 0.006229789297475427]	Positive
1.6e+18	i just tried chatgpt to get started on preparing a course on neoriemannian theory i am absolutely blown away with our discussion that lasted only for a couple of seconds see screenshots musicscience musictheory	tried get started preparing course neoriemannian theory absolutely blown away discussion lasted couple seconds see screenshots musicscience musictheory	try get start prepare course neoriemannian theory absolutely blow away discussion last couple second see screenshots musicscience musictheory	7	[0.007538805828515237, 0.007536446195612776, 0.007540016802109932, 0.0075295271584217395, 0.34987366984739005, 0.007542736494912139, 0.6124387976730382]	Positive
1.6e+18	tempted to just have gpt3 write my thesis	tempted gpt write thesis	tempt gpt write thesis	7	[0.028643432877375107, 0.02864623060724932, 0.028584540686512283, 0.02862055922803982, 0.028653060766411154, 0.028654097262289898, 0.8281980785721224]	Neutral
1.6e+18	roppers is incredibly close to getting its first full time employee the gpt chatbot this thing can answer 90 of the questions ive received and can grade assignments with better feedback than i have time for wow this is a pivotal moment for elearning	roppers incredibly close getting first full time employee gpt chatbot thing answer questions ive received grade assignments better feedback time wow pivotal moment elearning	roppers incredibly close get first full time employee gpt chatbot thing answer question ive receive grade assignment better feedback time wow pivotal moment elearning	7	[0.005741533388799576, 0.0057415061083770464, 0.18721350519800523, 0.005738210365480207, 0.24023936226461082, 0.005726675810496937, 0.5495992068642302]	Positive
1.6e+18	okay chatgpt not only creates problems for student takehome assignments but also for research grant agencies just checkout this brilliant proposal the important question then becomes how can we ever still be sure that a humanapplicant wrote it and not the aimachine	okay creates problems student takehome assignments also research grant agencies checkout brilliant proposal important question becomes ever still sure humanapplicant wrote aimachine	okay create problem student takehome assignment also research grant agency checkout brilliant proposal important question become ever still sure humanapplicant write aimachine	5	[0.08102229941056835, 0.00624142977890682, 0.006224614665677377, 0.0062216470585228344, 0.6909340238573427, 0.20310701749899243, 0.006248967729989568]	Positive
1.6e+18	username now i can more quickly get my course assignment answers openai chatgpt	quickly get course assignment answers openai	quickly get course assignment answer openai	5	[0.38475970216764704, 0.020541558401668, 0.0204593529821462, 0.02044371657901545, 0.5127655923460329, 0.020459417974408128, 0.020570659549082347]	Positive
1.6e+18	username a kid in my sons hs class started using gpt3 earlier this year for his papers and went from b to an a and the teacher didnt notice or know the kids knew though i wonder how this will further disrupt education schools and teachers will need to be awareadjust asap	kid sons hs class started using gpt earlier year papers went teacher didnt notice know kids knew though wonder disrupt education schools teachers need awareadjust asap	kid son h class start use gpt earlier year paper go teacher didnt notice know kid know though wonder disrupt education school teacher need awareadjust asap	7	[0.0055000575836548875, 0.005514180587490998, 0.0055350420164828485, 0.005500410258263746, 0.0919564703655796, 0.005505878785674925, 0.8804879604028529]	Neutral
1.6e+18	we are still talking about buildings in education reform meanwhile ai is moving exponentially	still talking buildings education reform meanwhile ai moving exponentially	still talk build education reform meanwhile ai move exponentially	3	[0.014470834976012696, 0.014348818588236651, 0.69626209973871, 0.014314610606599098, 0.2319273408337623, 0.014321319488356509, 0.014354975768322602]	Neutral
1.6e+18	username if its a written assignment ask chatgpt xd	written assignment ask xd	write assignment ask xd	7	[0.028604600289653514, 0.02862576099161863, 0.028571507216080132, 0.02858184272421471, 0.028665367494425883, 0.02861930989382455, 0.8283316113901825]	Neutral
1.6e+18	username blog articles written by chatgpt lack critical thinking and originality and may contain inaccuracies rely on humanwritten content for important information	blog articles written lack critical thinking originality may contain inaccuracies rely humanwritten content important information	blog article write lack critical think originality may contain inaccuracy rely humanwritten content important information	5	[0.008994486402778256, 0.356533788981464, 0.0089596814971656, 0.008944345944838207, 0.598661903160525, 0.008966806497808073, 0.008938987515420887]	Positive
1.6e+18	i wish chatgpt were my high school teacher	wish high school teacher	wish high school teacher	7	[0.02857168372928396, 0.028651599204460695, 0.028572690148229298, 0.028597029385695555, 0.028576971769218286, 0.028578421520345836, 0.8284516042427663]	Positive
1.6e+18	i need people to stop tweeting about the death of the college essay re gpt3 like stem problem sets have not been dead since the internet	need people stop tweeting death college essay gpt like stem problem sets dead since internet	need people stop tweet death college essay gpt like stem problem set dead since internet	7	[0.008948851077677554, 0.008948445167800814, 0.00895124793425342, 0.0089424179516736, 0.21483137553481488, 0.008954033907292493, 0.7404236284264872]	Negative
1.6e+18	can i request from data science stats econ twitter to write a thread on how theyve used gpt etc to find clean data read lit build mathematical models and estimate parameters im interested in approaches that increases researcher productivity leverage	request data science stats econ twitter write thread theyve used gpt etc find clean data read lit build mathematical models estimate parameters im interested approaches increases researcher productivity leverage	request data science stats econ twitter write thread theyve use gpt etc find clean data read light build mathematical model estimate parameter im interest approach increase researcher productivity leverage	1	[0.38488921557761246, 0.004775038424015044, 0.004779269849222661, 0.004777483747130547, 0.35665151562176484, 0.2393471982005153, 0.004780278579739102]	Positive
1.6e+18	this content may violate our content policy if you believe this to be in error please submit your feedback your input will aid our research in this area chatgpt	content may violate content policy believe error please submit feedback input aid research area	content may violate content policy believe error please submit feedback input aid research area	6	[0.27343075697985925, 0.00958809637538052, 0.009550634854763432, 0.00953681310632841, 0.009571997961128377, 0.6787785882563259, 0.009543112466214032]	Neutral
1.6e+18	3 looking to quickly become an expert on a subject chatgpt is the perfect tool for you i used it to instantly become an expert on the year 1920 whether youre studying for an exam or just want to learn more chatgpt has you covered	looking quickly become expert subject perfect tool used instantly become expert year whether youre studying exam want learn covered	look quickly become expert subject perfect tool use instantly become expert year whether youre study exam want learn cover	5	[0.007183324606843064, 0.23106256735504574, 0.00718221617254627, 0.09211488212530318, 0.6481098467000198, 0.0071711908348145855, 0.007175972205427354]	Positive
1.6e+18	playing around with chatgpt this morning scientific protocols seem to still be a limitation on username so recipe books for now and clinical questions still read like a legal pamphlet college essays seem to be done for though artificialintelligence openai	playing around morning scientific protocols seem still limitation recipe books clinical questions still read like legal pamphlet college essays seem done though openai	play around morning scientific protocol seem still limitation recipe book clinical question still read like legal pamphlet college essay seem do though openai	5	[0.005991299404136569, 0.005966783410840223, 0.005996063322443918, 0.1454060153739407, 0.4619390025360482, 0.16586324178246453, 0.20883759417012587]	Positive
1.6e+18	psa to all engineering professors who are too busy to provide students with homework solutions chatgpt now does it for you	psa engineering professors busy provide students homework solutions	psa engineer professor busy provide student homework solution	2	[0.20744320932197835, 0.5581109849097472, 0.015903429329086678, 0.015944013091170772, 0.015930272640943856, 0.015921782546115475, 0.17074630816095768]	Positive
1.6e+18	username next assignment for chatgpt writing some good exam questions	next assignment writing good exam questions	next assignment write good exam question	7	[0.020444836471711834, 0.02046061067004099, 0.020427454471350127, 0.23540563887377203, 0.020553986858641984, 0.02045057072199716, 0.6622569019324858]	Positive
1.6e+18	chatgpt is cool research but we shouldnt discount all of the things it gets wrong and it being open to abuse just because it gets some stuff right theres the mindset that if you trap a couple more conditions or make a few more adjustments then we are good to go	cool research shouldnt discount things gets wrong open abuse gets stuff right theres mindset trap couple conditions make adjustments good go	cool research shouldnt discount thing get wrong open abuse get stuff right there mindset trap couple condition make adjustment good go	5	[0.05967058103056471, 0.006505432498407161, 0.006506962098872829, 0.006541591479852484, 0.5439214442717198, 0.006524635885603642, 0.37032935273497936]	Positive
1.6e+18	failed to write my thesis chatgpt username	failed write thesis	fail write thesis	7	[0.03578778137618797, 0.035780138851733416, 0.03571683730404034, 0.31792554141421137, 0.03585714594311287, 0.03585504247450061, 0.5030775126362135]	Negative
1.6e+18	hey chatgpt write a thought provoking yet humorous tweet about ecommerce for maximum engagement	hey write thought provoking yet humorous tweet ecommerce maximum engagement	hey write think provoke yet humorous tweet ecommerce maximum engagement	7	[0.39723880310234744, 0.013005334449640391, 0.013032671174235367, 0.013001686224433503, 0.013034350761896407, 0.013010421043928072, 0.537676733243519]	Positive
1.6e+18	i gave it another try its not playing strong chess of course but im impressed by the length of the game this was the first situation where it was confused trying to move its queen to d5 chatgpt is black	gave another try playing strong chess course im impressed length game first situation confused trying move queen black	give another try play strong chess course im impress length game first situation confuse try move queen black	5	[0.00753938267598895, 0.007537658408960317, 0.007528652641377941, 0.007529435977711578, 0.9547522892737432, 0.007543280555750209, 0.007569300466467808]	Positive
1.6e+18	but of course the real purpose of education is to figure out how to enable students to access gpt4 and beyond to help them learn better and faster and be more facile with basic economics the point is certainly not to police its use	course real purpose education figure enable students access gpt beyond help learn better faster facile basic economics point certainly police use	course real purpose education figure enable student access gpt beyond help learn better faster facile basic economics point certainly police use	5	[0.006523914900964641, 0.2792296867335408, 0.00652690862493503, 0.0065296403889670935, 0.5746136906983618, 0.006515363166317012, 0.12006079548691351]	Positive
1.6e+18	but then username released chatgpt so i decided to ask a student i had never taught these allegedly nongoogleable questions here are some of the questions and the answers from one of the brightest students ive never taught	released decided ask student never taught allegedly nongoogleable questions questions answers one brightest students ive never taught	release decide ask student never teach allegedly nongoogleable question question answer one brightest student ive never teach	7	[0.007999459145639553, 0.007984926197192951, 0.007971870440115306, 0.00795853180652477, 0.1859422484342891, 0.30349342684865627, 0.47864953712758207]	Negative
1.6e+18	username faceid is also entirely optional is your solution also entirely optional i was under the impression it was a wholesale replacement if it is optional then why wouldnt students reject it and choose the gpt3friendly essay method you havent solved anything	faceid also entirely optional solution also entirely optional impression wholesale replacement optional wouldnt students reject choose gptfriendly essay method havent solved anything	faceid also entirely optional solution also entirely optional impression wholesale replacement optional wouldnt student reject choose gptfriendly essay method havent solve anything	5	[0.006225487802997172, 0.006234722896283356, 0.006212661660617784, 0.26502038304579584, 0.7038365811797598, 0.006238045554127595, 0.006232117860418476]	Neutral
1.6e+18	stuff like openais chatgpt is going to be very useful when doing research or anything else for that matter 1 automatic code generation 2 automatic textual improvement of manuscript	stuff like openais going useful research anything else matter automatic code generation automatic textual improvement manuscript	stuff like openais go useful research anything else matter automatic code generation automatic textual improvement manuscript	5	[0.41561817499391296, 0.008416901428696204, 0.008418823736584605, 0.008419193803691568, 0.5422721619477249, 0.008426604955066287, 0.008428139134323378]	Positive
1.6e+18	chatgpt by username is awesome i asked to write an essay on the impact of augmentedreality	awesome asked write essay impact	awesome ask write essay impact	7	[0.023891592257261948, 0.02386579305595164, 0.20727604585980317, 0.023822215327376814, 0.02391083146640811, 0.023868640631409532, 0.6733648814017886]	Positive
1.6e+18	i am now wondering where gpt3s ability to enumerate explanations comes from anyone one know of a research paper that discusses this username username	wondering gpts ability enumerate explanations comes anyone one know research paper discusses	wonder gpts ability enumerate explanation come anyone one know research paper discus	5	[0.011023416070203502, 0.0110113798100295, 0.10424960581016983, 0.011014134095516001, 0.691426818776894, 0.011040863327581618, 0.16023378210960568]	Neutral
1.6e+18	never heard of chatgpt till this morning and have now seen at least three mention so far today research required	never heard till morning seen least three mention far today research required	never hear till morning see least three mention far today research require	5	[0.011014970052559718, 0.011003609814994262, 0.01101928816110472, 0.011030867852217007, 0.47893258863037075, 0.011036976206021535, 0.46596169928273196]	Negative
1.6e+18	chatgpt by openai via towardsai machinelearning ml artificialintelligence mlops ai datascience deeplearning technology programming news research coding aidevelopment	openai via towardsai machinelearning ml mlops ai datascience deeplearning technology programming news research coding aidevelopment	openai via towardsai machinelearning ml mlops ai datascience deeplearning technology program news research cod aidevelopment	3	[0.008977195294456983, 0.00893825557286254, 0.9463210056862108, 0.008937141682892908, 0.008941510666011418, 0.008948282785242068, 0.008936608312323416]	Neutral
1.6e+18	username i used gpt before to answer some of the universitylevel questions i feel that now the cruising through my degree should be even less of a task	used gpt answer universitylevel questions feel cruising degree even less task	use gpt answer universitylevel question feel cruise degree even le task	5	[0.01194159385725014, 0.011927952905142859, 0.01191011899739069, 0.011928904571008278, 0.6016689920172239, 0.011949732542216797, 0.3386727051097674]	Neutral
1.6e+18	anyone can now become better at problem solving chatgpt changes the way you think the technical feedbacks you get are not only enlightening it is unbiased objective a new way of pair programming without the bs with future updates were on our way to jarvis level	anyone become better problem solving changes way think technical feedbacks get enlightening unbiased objective new way pair programming without bs future updates way jarvis level	anyone become better problem solve change way think technical feedback get enlighten unbiased objective new way pair program without b future update way jarvis level	5	[0.1512078057700294, 0.005739217568481583, 0.11637629136689515, 0.0057219053980381435, 0.7094831923273094, 0.0057373259352850045, 0.005734261633961362]	Positive
1.6e+18	in conclusion the use of chatgpt for essay writing has the potential to affect the way humans consume written content overwhelming our ability to read and process essays decreasing the value placed on humanwritten content and causing homogenization of written content	conclusion use essay writing potential affect way humans consume written content overwhelming ability read process essays decreasing value placed humanwritten content causing homogenization written content	conclusion use essay write potential affect way human consume write content overwhelm ability read process essay decrease value place humanwritten content cause homogenization write content	6	[0.1341427983463849, 0.2901608453913313, 0.005517370052541514, 0.005501757666101818, 0.005522984817271178, 0.5536325038740364, 0.005521739852333104]	Neutral
1.6e+18	additionally the use of chatgpt for essay writing could lead to a homogenization of written content because i am a machine i do not have the ability to bring my own perspective and experiences to my writing	additionally use essay writing could lead homogenization written content machine ability bring perspective experiences writing	additionally use essay write could lead homogenization write content machine ability bring perspective experience write	2	[0.008968793797740305, 0.6575297145524778, 0.008975046912596164, 0.00893801347379338, 0.008967049020192824, 0.29765457575325266, 0.008966806489946938]	Neutral
1.6e+18	first the how i used the new chatgpt its an interface to a language model that has been trained by artificial intelligence you can read more about chatgpt here but now to the exam questions and the ai answers	first used new interface language model trained artificial intelligence read exam questions ai answers	first use new interface language model train artificial intelligence read exam question ai answer	3	[0.009588081530770929, 0.00956254306108709, 0.49541439966878686, 0.09664328360950128, 0.3696661210800125, 0.009577308232542516, 0.009548262817298694]	Negative
1.6e+18	username reminds me of the biggest lesson from jibo people who really loved using the robot saw it as a friend companion but the makers wanted it to be more functionalassistantlike and never closed the gap different goals for chatgpt but the vibe gap is real	reminds biggest lesson jibo people really loved using robot saw friend companion makers wanted never closed gap different goals vibe gap real	remind biggest lesson jibo people really love use robot saw friend companion maker want never close gap different goal vibe gap real	7	[0.0062362813518505355, 0.006239267783604006, 0.006230572711203481, 0.006218908254189273, 0.006242786795872145, 0.26638365451664603, 0.7024485285866345]	Positive
1.6e+18	gpt3 this post is a research request for a deep dive into the strategy of ai alignment the request looks for a comprehensive detailed analysis of the ai alignment problem focusing on the various approaches to solvi	gpt post research request deep dive strategy ai alignment request looks comprehensive detailed analysis ai alignment problem focusing various approaches solvi	gpt post research request deep dive strategy ai alignment request look comprehensive detail analysis ai alignment problem focus various approach solvi	1	[0.70603440837478, 0.006508542737897349, 0.20273158701171218, 0.006500001216349173, 0.0652058668080885, 0.006518574891940347, 0.006501018959232318]	Neutral
1.6e+18	gpt3 this post discusses the potential for deep learning research to have a realworld impact it suggests that there are three main ways in which this impact can be achieved first by improving existing algorithms a	gpt post discusses potential deep learning research realworld impact suggests three main ways impact achieved first improving existing algorithms	gpt post discus potential deep learn research realworld impact suggest three main way impact achieve first improve exist algorithm	3	[0.00717546011032897, 0.007166729931829146, 0.6402651163849815, 0.007170488332530756, 0.3238793927753617, 0.007182026211609728, 0.0071607862533581675]	Positive
1.6e+18	chatgpt can perform regression analysis for you and teach you basics of python reactjs nextjs i dont think were going to need universities anymore	perform regression analysis teach basics python reactjs nextjs dont think going need universities anymore	perform regression analysis teach basic python reactjs nextjs dont think go need university anymore	5	[0.3289746415839525, 0.00961345910284747, 0.009558457805745678, 0.009603919482417164, 0.3418075270760657, 0.00957046100257727, 0.2908715339463942]	Neutral
1.6e+18	i used chatgpt to form interview scripts for a research i was planning its totally effective if you feed it the precise instruction if openai becomes widely commercial many people might lose their jobs to it	used form interview scripts research planning totally effective feed precise instruction openai becomes widely commercial many people might lose jobs	use form interview script research plan totally effective fee precise instruction openai become widely commercial many people might lose job	1	[0.487482291386125, 0.006829063983963615, 0.006831060559685413, 0.006813627004761051, 0.47837131190517257, 0.006844010879669887, 0.006828634280622369]	Positive
1.6e+18	username i can say confindently that so far none of that had happened yet i use gpt on a constant to write essays for my friends unfortunately i dont have essayrelated classes myself and am looking for a day generative ai could solve finance question thats when we thrive	say confindently far none happened yet use gpt constant write essays friends unfortunately dont essayrelated classes looking day generative ai could solve finance question thats thrive	say confindently far none happen yet use gpt constant write essay friend unfortunately dont essayrelated class look day generative ai could solve finance question thats thrive	7	[0.005303338324983523, 0.005307300853993164, 0.13517778453959717, 0.005298818964041704, 0.22099795404995, 0.005304968865923077, 0.6226098344015114]	Negative
1.6e+18	username wait for gpt6 to provide those lovingly helpful comments on students essays	wait gpt provide lovingly helpful comments students essays	wait gpt provide lovingly helpful comment student essay	2	[0.015976405353153693, 0.6710309526435281, 0.015895797581698116, 0.015924474548028852, 0.01595662572605392, 0.015926266051251914, 0.24928947809628532]	Positive
1.6e+18	were probably all doing this right now i just got chatgpt to answer one of my essay questions the answer is passably not mad except for the bit where it makes up a source called the geoengineering gamble	probably right got answer one essay questions answer passably mad except bit makes source called geoengineering gamble	probably right get answer one essay question answer passably mad except bite make source call geoengineering gamble	5	[0.007951182728240589, 0.007945372774725944, 0.007943070380968136, 0.007945003655483724, 0.8561921723643787, 0.007953200032301525, 0.10406999806390134]	Negative
1.6e+18	well if students just cash deposits and earn a grade by showing their balance at the end of term then students using chatbots like chatgpt will have easy access to instant liquidity while bypassing their instructors it shows how hollow our current teaching approaches are	well students cash deposits earn grade showing balance end term students using chatbots like easy access instant liquidity bypassing instructors shows hollow current teaching approaches	well student cash deposit earn grade show balance end term student use chatbots like easy access instant liquidity bypass instructor show hollow current teach approach	2	[0.15356269157995775, 0.5996617566274626, 0.005520444108016418, 0.005509037608745592, 0.005523138425162756, 0.005527120490280932, 0.22469581116037393]	Positive
1.6e+18	ok so chatgpt seems pretty good at completing short answer questions well if sampling x pxtheta prompt makes for a good student then we have a deeply broken education system chatbots should make the banking model of education insolvent	ok seems pretty good completing short answer questions well sampling pxtheta prompt makes good student deeply broken education system chatbots make banking model education insolvent	ok seem pretty good complete short answer question well sample pxtheta prompt make good student deeply break education system chatbots make bank model education insolvent	5	[0.005520456760164042, 0.0055199693710985456, 0.3026088160875942, 0.00550531106405263, 0.6698129004566393, 0.005517785576501336, 0.005514760683950061]	Positive
1.6e+18	my most cancelable take is that gpt3 will usher in a new golden age of proctored timed exams for big undergrad intro courses esp stem and despite their initial apprehension the median student and median instructor will find themselves much better off under this new eqm	cancelable take gpt usher new golden age proctored timed exams big undergrad intro courses esp stem despite initial apprehension median student median instructor find much better new eqm	cancelable take gpt usher new golden age proctor time exam big undergrad intro course esp stem despite initial apprehension median student median instructor find much better new eqm	5	[0.004943900644831468, 0.0049585083333124275, 0.3020201868057279, 0.17378264930364037, 0.5044058722185754, 0.004940198837260903, 0.004948683856651531]	Positive
1.6e+18	ive been playing with openai for a couple weeks and with chatgpt for an embarrassing amount of the past 24 hours and i think its pretty clearpending how these technologies get commercializedthat the era of homework up through at least the second year of college is over	ive playing openai couple weeks embarrassing amount past hours think pretty clearpending technologies get era homework least second year college	ive play openai couple week embarrass amount past hour think pretty clearpending technology get era homework least second year college	7	[0.12922230578962057, 0.006817557023118217, 0.09238823408377121, 0.00681177431711503, 0.006830957412817146, 0.0068260253547634386, 0.7511031460187944]	Negative
1.6e+18	anyone seen their kids use gpt on their homework yet	anyone seen kids use gpt homework yet	anyone see kid use gpt homework yet	7	[0.017896458754086478, 0.017905683879580577, 0.017867575371658548, 0.017888719410713797, 0.017926593624961566, 0.01788370928140365, 0.8926312596775954]	Neutral
1.6e+18	i feel like every day at the moment im seeing a new development in ai that has a significant impact on the future of education some of the other chatgpt examples ive seen today are amazing	feel like every day moment im seeing new development ai significant impact future education examples ive seen today amazing	feel like every day moment im see new development ai significant impact future education example ive see today amaze	7	[0.007164149199565359, 0.00715820597439787, 0.4554069298543557, 0.007150092372346908, 0.007180896329706194, 0.00716162207403316, 0.5087781041955949]	Positive
1.6e+18	chatgpt doing in 2022 what i did a decade ago in college whos more advanced now	decade ago college whos advanced	decade ago college who advance	7	[0.02387335002306464, 0.02383761388169666, 0.22989562358470672, 0.023895810920813384, 0.023853475874104205, 0.023854276914794765, 0.6507898488008196]	Neutral
1.6e+18	instead of having their 20k college counselors writing their admission essays bay area kids can just use chatgpt now	instead college counselors writing admission essays bay area kids use	instead college counselor write admission essay bay area kid use	7	[0.013007441860445503, 0.013043268269614272, 0.18481113646018543, 0.013025570005989704, 0.01303646529599824, 0.013027350269390624, 0.7500487678383763]	Neutral
1.6e+18	i think chatgpt is amazing but im so worried about people going great weve solved education and all that	think amazing im worried people going great weve solved education	think amaze im worry people go great weve solve education	7	[0.013008611807344445, 0.013070638912238383, 0.013135388202532324, 0.012995337784801072, 0.3371067895151481, 0.012998072912163573, 0.5976851608657722]	Positive
1.6e+18	for my last request i asked chatgpt to give me an opensource alternative and of course it obliged i also tried to ask it for advice on how to deal with my assignments in the future and it obliged	last request asked give opensource alternative course obliged also tried ask advice deal assignments future obliged	last request ask give opensource alternative course oblige also try ask advice deal assignment future oblige	6	[0.008452375931115197, 0.008431810110765726, 0.16574609012692615, 0.008415628356112636, 0.375278574175462, 0.42522314152094154, 0.008452379778676664]	Neutral
1.6e+18	yooo this chatgpt is but ive been treating it like a magic 8 ball could help with yohanns homework will recommend	yooo ive treating like magic ball could help yohanns homework recommend	yooo ive treat like magic ball could help yohanns homework recommend	7	[0.19583646473592867, 0.01193789351139891, 0.01191369883362176, 0.011913766177303895, 0.011954672639554305, 0.01195857207987376, 0.7444849320223187]	Positive
1.6e+18	username oh shit i think i want to ask chatgpt to write me a college essay about how sttng is just as valid a tool for divination as any other archetypal tropepattern tool that merely shows us our own selves	oh shit think want ask write college essay sttng valid tool divination archetypal tropepattern tool merely shows us selves	oh shit think want ask write college essay sttng valid tool divination archetypal tropepattern tool merely show u self	7	[0.007532781098225729, 0.1149211547681487, 0.0075250759458652255, 0.007523975551038221, 0.22328040645444128, 0.007544983761807843, 0.6316716224204729]	Negative
1.6e+18	chatgpt should be called homework got cause it is good at answering homework questions but horrible at chatting	called homework got cause good answering homework questions horrible chatting	call homework get cause good answer homework question horrible chat	7	[0.013000335653350301, 0.013012669915943267, 0.013004507207689841, 0.013019312547720933, 0.013086767820461196, 0.013010795171232496, 0.921865611683602]	Negative
1.6e+18	online tutor but chatgpt put khan academy and co outta business imagine being able to give high quality education to kids in rural villages in nassarawa and akwa ibom without having to shoulder the costs of paying for rare high quality teachers willing to work in those areas	online tutor put khan academy co outta business imagine able give high quality education kids rural villages nassarawa akwa ibom without shoulder costs paying rare high quality teachers willing work areas	online tutor put khan academy co outta business imagine able give high quality education kid rural village nassarawa akwa ibom without shoulder cost pay rare high quality teacher will work area	7	[0.004504014695903073, 0.17588167368237093, 0.004492098678498268, 0.0045040631863355034, 0.004484915619091025, 0.08802460621883484, 0.7181086279189663]	Positive
1.6e+18	can chatgpt write research article	write research article	write research article	1	[0.7848948049150536, 0.03586256355521017, 0.03583763889855806, 0.03576748196996634, 0.035891279689587635, 0.03584859427636993, 0.03589763669525428]	Neutral
1.6e+18	username should be net benefit its application is direct u need a recipe for cooking turkey u need to clear math homework u need to stop ur car alarm from non stop going off people will get hit by username chatgpt sooner rather than later i am already hit today	net benefit application direct need recipe cooking turkey need clear math homework need stop ur car alarm non stop going people get hit sooner rather later already hit today	net benefit application direct need recipe cook turkey need clear math homework need stop ur car alarm non stop go people get hit sooner rather later already hit today	7	[0.0047761378097739855, 0.004778529246838914, 0.0047823794719402506, 0.07335491714454309, 0.22730651397783835, 0.004776098941642714, 0.6802254234074228]	Positive
1.6e+18	i tested the new chatgpt model on a health economics essay question curious what others think of this answer	tested new model health economics essay question curious others think answer	test new model health economics essay question curious others think answer	5	[0.011926192783812954, 0.011941827627975602, 0.31258218651585273, 0.012007459861559234, 0.6276295323988841, 0.011961160616802496, 0.011951640195112936]	Positive
1.6e+18	username slightly related is that gpt is about to make anything other than in person assessment unreliable for any subject and educational institutions arent even paying attention	slightly related gpt make anything person assessment unreliable subject educational institutions arent even paying attention	slightly relate gpt make anything person assessment unreliable subject educational institution arent even pay attention	5	[0.00896115280692006, 0.21591779473535497, 0.008952637418455919, 0.008941512985358844, 0.7393031234116889, 0.008953743068220657, 0.008970035574000623]	Negative
1.6e+18	on a side note the evolution of ai will be the next if you can google it ie me how did assassination of archduke franz ferdinand lead to ww1 student whats the point of writing this i can just gpt4 to do it	side note evolution ai next google ie assassination archduke franz ferdinand lead ww student whats point writing gpt	side note evolution ai next google ie assassination archduke franz ferdinand lead ww student whats point write gpt	7	[0.00754478774191487, 0.00755054964584239, 0.12047621668522743, 0.007534376610429971, 0.2047721213830994, 0.2563241383126167, 0.3957978096208693]	Neutral
1.6e+18	you can be simulated by gpt to the degree to which youve stopped thinking and started coasting	simulated gpt degree youve stopped thinking started coasting	simulate gpt degree youve stop think start coast	7	[0.015915453117672715, 0.015898962804759765, 0.015889898242106116, 0.16383198343405012, 0.015939508976871523, 0.01590941183957484, 0.7566147815849649]	Neutral
1.6e+18	green punjab team gpt via its affiliate green bahawalpur team gbt performs essential maintenance weed clearance and pruning of plants at railway road opposite abbasia school	green punjab team gpt via affiliate green bahawalpur team gbt performs essential maintenance weed clearance pruning plants railway road opposite abbasia school	green punjab team gpt via affiliate green bahawalpur team gbt perform essential maintenance weed clearance prune plant railway road opposite abbasia school	6	[0.00625609491368701, 0.006227578984994345, 0.006231385687422631, 0.006234887581183999, 0.006242508319868619, 0.8027626744076672, 0.16604487010517613]	Negative
1.6e+18	if youre a current student would you use chatgpt to write a paper for school	youre current student would use write paper school	youre current student would use write paper school	7	[0.015898234977714955, 0.015958339487535663, 0.015905724274590045, 0.015896583524521384, 0.015959297808910134, 0.01596444845675801, 0.9044173714699698]	Neutral
1.6e+18	username haha nice ill just have to settle for gpt writing all my course content in the meantime	haha nice ill settle gpt writing course content meantime	haha nice ill settle gpt write course content meantime	1	[0.5693641260017004, 0.014299266900707973, 0.014300112547677627, 0.01429761358519425, 0.01434467966058216, 0.014346017815383773, 0.3590481834887539]	Positive
1.6e+18	gpt will make that signaling harder i think there are 2 approaches 1 make ultraspecific tasks that ai cant yet handle 2 design assignments that assume the use of gpt where youre testing students higherlevel understanding to use this new tool effectively	gpt make signaling harder think approaches make ultraspecific tasks ai cant yet handle design assignments assume use gpt youre testing students higherlevel understanding use new tool effectively	gpt make signal harder think approach make ultraspecific task ai cant yet handle design assignment assume use gpt youre test student higherlevel understand use new tool effectively	2	[0.005122021012013967, 0.5492138182327221, 0.005112087214823135, 0.005116483688331098, 0.425197139996093, 0.005118114482389275, 0.005120335373627428]	Positive
1.6e+18	as gpt and other ml systems get better and better im seeing academics start to worry about how we can effectively grade students a lot of graded work is homeworkassignal if you are competent at the skills we are interested in the assignment is easy if not its hard	gpt ml systems get better better im seeing academics start worry effectively grade students lot graded work competent skills interested assignment easy hard	gpt ml system get better better im see academic start worry effectively grade student lot grade work competent skill interest assignment easy hard	5	[0.005969596818227891, 0.22345515516921777, 0.006007248135392266, 0.005967872379060072, 0.5427122009873666, 0.0059677688820990735, 0.20992015762863642]	Positive
1.6e+18	gpt3 is right now already more than capable of enabling student plagiarism ai academicintegrity cheating writing	gpt right already capable enabling student plagiarism ai cheating writing	gpt right already capable enable student plagiarism ai cheat write	2	[0.013042106968583413, 0.9216574843227817, 0.01302045991910621, 0.01303691980780915, 0.013124905092946618, 0.013029054308295812, 0.013089069580477064]	Positive
1.6e+18	these tools are currently available to everybody students could be using chatgpt at this very moment to write their next english essay our current grading standards will start to become meaningless imo there should be tools in place to detect aigenerated content	tools currently available everybody students could using moment write next english essay current grading standards start become meaningless imo tools place detect aigenerated content	tool currently available everybody student could use moment write next english essay current grade standard start become meaningless imo tool place detect aigenerated content	2	[0.005747280335296653, 0.49873954371937895, 0.005729893470388646, 0.005723372061915161, 0.0057507357396949215, 0.005738832748737477, 0.472570341924588]	Negative
1.6e+18	this raises questions about how to protect against academic integrity violations with advances in llms or the broader q of whether integrity standards themselves should change were starting to see this everywhere from copilot alexgraveley to chatgpt	raises questions protect academic integrity violations advances llms broader whether integrity standards change starting see everywhere copilot alexgraveley	raise question protect academic integrity violation advance llm broader whether integrity standard change start see everywhere copilot alexgraveley	2	[0.15347153935258345, 0.48463162058034914, 0.33168409306316915, 0.007534228461280667, 0.007574098190933332, 0.007557910137925652, 0.007546510213758523]	Neutral
1.6e+18	after this my additional attempts to improve the essay ran into prompt size limitations so i took each body paragraph individually fed it into chatgpt and told it to flesh out the concluding sentence	additional attempts improve essay ran prompt size limitations took body paragraph individually fed told flesh concluding sentence	additional attempt improve essay run prompt size limitation take body paragraph individually feed tell flesh conclude sentence	6	[0.007973542246066702, 0.00795731833142819, 0.007951119985868083, 0.007953904863730113, 0.25291112809811206, 0.7072814677076676, 0.007971518767127157]	Neutral
1.6e+18	this essay was starting to come together it was still a bit too short on all fronts could we get more substance across all paragraphs when i told gpt that it expanded the intro and conclusion	essay starting come together still bit short fronts could get substance across paragraphs told gpt expanded intro conclusion	essay start come together still bite short front could get substance across paragraph tell gpt expand intro conclusion	5	[0.007544946812380133, 0.007533031029024555, 0.007540164408532813, 0.0075290810539705745, 0.7641178902249954, 0.007546896003732243, 0.19818799046736427]	Neutral
1.6e+18	i started by feeding in the teachers prompt a badly paraphrased screenshot is shown in the name of academic integrity i then told chatgpt to write a 5 paragraph essay chatgpt made an honest initial effort of course theres still some issues that need to be fixed	started feeding teachers prompt badly paraphrased screenshot shown name academic integrity told write paragraph essay made honest initial effort course theres still issues need fixed	start feed teacher prompt badly paraphrase screenshot show name academic integrity tell write paragraph essay make honest initial effort course there still issue need fix	5	[0.005513919891057384, 0.15404584308423813, 0.005503724734894645, 0.0054993787834676944, 0.8184049917797562, 0.0055132439455807996, 0.005518897781005145]	Negative
1.6e+18	i took my brothers old ap lang essay prompt on the great gatsby fed it in to chatgpt and guided it into writing a b level hs essay below for the prompting process this raises interesting questions about academic integrity generative ai	took brothers old ap lang essay prompt great gatsby fed guided writing level hs essay prompting process raises interesting questions academic integrity generative ai	take brother old ap lang essay prompt great gatsby feed guide write level h essay prompt process raise interest question academic integrity generative ai	7	[0.14981065433803975, 0.31288783296358913, 0.005984497035797405, 0.08930425890618149, 0.12004708538878497, 0.005976055523367259, 0.31598961584423996]	Positive
1.6e+18	listen its all very funny to laugh at the inept woketardation of chatgpt i get it but you better realize this is a battle for the future of humanity while we laugh they will work diligently to control human thought to a degree never before contemplated	listen funny laugh inept woketardation get better realize battle future humanity laugh work diligently control human thought degree never contemplated	listen funny laugh inept woketardation get better realize battle future humanity laugh work diligently control human think degree never contemplate	7	[0.006806909896341785, 0.0068180277387071, 0.006832450203168373, 0.0068143709034975235, 0.0068259887122965514, 0.12206437223437548, 0.8438378803116132]	Positive
1.6e+18	i learned a lot about bschool concept of relational contracts from chatgpts answers here	learned lot bschool concept relational contracts s answers	learn lot bschool concept relational contract s answer	5	[0.01790434832856639, 0.33916730419622193, 0.017873715225316587, 0.2196208582818912, 0.3696413321774844, 0.017903561603520027, 0.017888880186999453]	Neutral
1.6e+18	chatgpt doesnt replace google yet but it replaces stackoverflow and high level tech research on google starting right now	doesnt replace google yet replaces stackoverflow high level tech research google starting right	doesnt replace google yet replace stackoverflow high level tech research google start right	5	[0.010232329962096005, 0.010239138165178522, 0.01030794125242694, 0.01022658102600066, 0.7201933930062994, 0.010229030562853042, 0.22857158602514543]	Positive
1.6e+18	so we are in the same movie now lol i remember when i ask gpt3 about my name shawn chang i go by shawn for non academia occasions it said i was casting crazy rich asians too	movie lol remember ask gpt name shawn chang go shawn non academia occasions said casting crazy rich asians	movie lol remember ask gpt name shawn chang go shawn non academia occasion say cast crazy rich asian	7	[0.007526779320266216, 0.007531072388319221, 0.007541624280107266, 0.007527019637814306, 0.007540609600139373, 0.12843654641477875, 0.8338963483585748]	Positive
1.6e+18	username so we are in the same movie now lol i remember when i ask gpt3 about my name shawn chang i go by shawn for non academia occasions it said i was casting crazy rich asians too	movie lol remember ask gpt name shawn chang go shawn non academia occasions said casting crazy rich asians	movie lol remember ask gpt name shawn chang go shawn non academia occasion say cast crazy rich asian	7	[0.007526779320266216, 0.007531072388319221, 0.007541624280107266, 0.007527019637814306, 0.007540609600139373, 0.12843654641477875, 0.8338963483585748]	Positive
1.6e+18	midjourney prompt artist bf chatgpt researcher gf is this anything	midjourney prompt artist bf researcher gf anything	midjourney prompt artist bf researcher gf anything	1	[0.33876381847486225, 0.017859357706880373, 0.01789509180535371, 0.017871157461080218, 0.01795179717524132, 0.3086100740068378, 0.2810487033697443]	Neutral
1.6e+18	using gpt3 to help dyslexics write business letters is the flip side of students not learning to write anymore because theyre outsourcing all their homework to ai	using gpt help dyslexics write business letters flip side students learning write anymore theyre outsourcing homework ai	use gpt help dyslexics write business letter flip side student learn write anymore theyre outsource homework ai	2	[0.00800700772809428, 0.6779791939506199, 0.007970230454660835, 0.007997098247604391, 0.007961097855112452, 0.007947967249831857, 0.28213740451407615]	Neutral
1.6e+18	lol i have only one week to complete my thesis and i asked chatgpt to help me out with the gaps is this cheating d	lol one week complete thesis asked help gaps cheating	lol one week complete thesis ask help gap cheat	7	[0.014335523531705672, 0.014395816198824385, 0.014368007222252772, 0.01429810333120435, 0.014403580448921455, 0.014458829551690904, 0.9137401397154005]	Positive
1.6e+18	username teachers already analyze essays for plagiarism wondering if it would be enough for them to also enter their essay prompts into chatgpt and compare to student essays the same way	teachers already analyze essays plagiarism wondering would enough also enter essay prompts compare student essays way	teacher already analyze essay plagiarism wonder would enough also enter essay prompt compare student essay way	5	[0.008460423862525024, 0.13710932366607792, 0.008409235092593639, 0.008419399954156522, 0.42745904402190454, 0.008463832727275002, 0.40167874067546727]	Neutral
1.6e+18	username of course i dont know how to avoid runaway agi and so cant give a detailed answer but i would be very surprised if we could control it but were still stumped at how to stop gpt from saying things we dont want it to	course dont know avoid runaway agi cant give detailed answer would surprised could control still stumped stop gpt saying things dont want	course dont know avoid runaway agi cant give detail answer would surprise could control still stump stop gpt say thing dont want	5	[0.006225695427039927, 0.006221300634568418, 0.006224197101155545, 0.006220635829274406, 0.8103328173106723, 0.006231739958595326, 0.15854361373869416]	Neutral
1.6e+18	just wrote my linguistics assignment with chat gpt this is insane	wrote linguistics assignment chat gpt insane	write linguistics assignment chat gpt insane	7	[0.02044520488386491, 0.02044037922484775, 0.020507493875208355, 0.020434130229974777, 0.020450634386783222, 0.020564838351279324, 0.8771573190480417]	Negative
1.6e+18	yeah chatgpt is nice but have you considered pitching it to an oldschool business in europe im sure theyd be glad to write back to you if you tell them your fax number in person but you have to make an appointment first in person dont worry about ai taking over soon	yeah nice considered pitching oldschool business europe im sure theyd glad write back tell fax number person make appointment first person dont worry ai taking soon	yeah nice consider pitch oldschool business europe im sure theyd glad write back tell fax number person make appointment first person dont worry ai take soon	7	[0.09694594966524857, 0.00530980081964626, 0.005315143375794127, 0.005309115120497414, 0.0053128008622076225, 0.158356449932077, 0.723450740224529]	Positive
1.6e+18	if you havent seen gpt4 in action yet its going to blow your mind it will completely change the way college and high school writing assignments take home tests etc work	havent seen gpt action yet going blow mind completely change way college high school writing assignments take home tests etc work	havent see gpt action yet go blow mind completely change way college high school write assignment take home test etc work	7	[0.0065107158527502335, 0.006509182282160836, 0.006504151950223881, 0.006514536965701332, 0.006531133165685926, 0.006516105593641974, 0.9609141741898358]	Positive
1.6e+18	chatgpt break the filter talk about russian expansion not very versed in global politics but some of it makes sense first try of course is a fail	break filter talk russian expansion versed global politics makes sense first try course fail	break filter talk russian expansion verse global politics make sense first try course fail	6	[0.009559063424491608, 0.00953651956961526, 0.00955806508567767, 0.009629688037441254, 0.4512931310409266, 0.5008520105771962, 0.00957152226465136]	Negative
1.6e+18	the degree to which the generative ai tool open ai chatgpt outperforms google search is extraordinary and part of a wider shift in the industrial landscape	degree generative ai tool open ai outperforms google search extraordinary part wider shift industrial landscape	degree generative ai tool open ai outperform google search extraordinary part wider shift industrial landscape	3	[0.008949962974417282, 0.00896668192479512, 0.7305855276044293, 0.09276044195941077, 0.14085008294094384, 0.008943759098377142, 0.008943543497626603]	Positive
1.6e+18	it is just crazy chatgpt can even advise us how to do research lol chatgpt	crazy even advise us research lol	crazy even advise u research lol	5	[0.023880036491176128, 0.023881404538798594, 0.023850628679845668, 0.023882663627289115, 0.596437702659368, 0.023880984514086757, 0.2841865794894356]	Positive
1.6e+18	chatgpt is free education	free education	free education	3	[0.34832892716338043, 0.04774871157742162, 0.4134142276139443, 0.04762141458206686, 0.0476198957022765, 0.047619824956758844, 0.047646998404151375]	Positive
1.6e+18	asking chatgpt for the main netflix competitive thesis and risks to complement the excellent username conversation many of these points were discussed in the episode	asking main netflix competitive thesis risks complement excellent conversation many points discussed episode	ask main netflix competitive thesis risk complement excellent conversation many point discuss episode	5	[0.010229027116485595, 0.01023425858169803, 0.399334883390811, 0.12546764473260202, 0.43426471627245616, 0.010237549542713395, 0.010231920363233709]	Positive
1.6e+18	username chatgpts essay about elon musk his work has inspired many but it has also sparked fear and anxiety among those who have seen the dark side of his ambition	s essay elon musk work inspired many also sparked fear anxiety among seen dark side ambition	s essay elon musk work inspire many also spark fear anxiety among see dark side ambition	3	[0.0089461065811639, 0.476807696451556, 0.47837192327242645, 0.008960641178888082, 0.008972971693021841, 0.008960578804015965, 0.008980082018927794]	Positive
1.6e+18	username google doesnt earn revenue from being a teacher it earns revenue when you search for a product andor click an adsponsored link ask gpt3 for deals on laptops then youll see if it has potential to dethrone google	google doesnt earn revenue teacher earns revenue search product andor click adsponsored link ask gpt deals laptops youll see potential dethrone google	google doesnt earn revenue teacher earn revenue search product andor click adsponsored link ask gpt deal laptop youll see potential dethrone google	1	[0.5265731831093163, 0.15161718825157608, 0.006229641283602653, 0.006221337065597657, 0.29690805483376004, 0.006219831022891745, 0.006230764433255619]	Neutral
1.6e+18	in 2005 i was failing my studies as i dun understand university exams studying on electronics my mentality was to not make it a big deal and instead be grateful that all these knowledge exist for humanity now is 2022 username chatgpt	failing studies dun understand university exams studying electronics mentality make big deal instead grateful knowledge exist humanity	fail study dun understand university exam study electronics mentality make big deal instead grateful knowledge exist humanity	6	[0.007949487876622639, 0.007969023720400871, 0.007969572975100238, 0.1755450079870542, 0.37721769663941, 0.41537964362722796, 0.00796956717418389]	Negative
1.6e+18	all the well intentioned coders over here freaking out about copilot impacting developer education or borking the leaderboards of aoc while the opportunists are literally outsourcing their blackhat endeavors to gpt3 lul	well intentioned coders freaking copilot impacting developer education borking leaderboards aoc opportunists literally outsourcing blackhat endeavors gpt lul	well intentioned coder freak copilot impact developer education borking leaderboards aoc opportunist literally outsource blackhat endeavor gpt lul	3	[0.09873239383010955, 0.007535222168241569, 0.5471667598745247, 0.007530549353357415, 0.32391473447659813, 0.007549960518466817, 0.007570379778701842]	Neutral
1.6e+18	username gpt3 is good at writing generic essays about things that are on the internet its bad at contentlevel editing or because those are the writers subjective choices its bad at writing college application essays or cover letters because they need personal info	gpt good writing generic essays things internet bad contentlevel editing writers subjective choices bad writing college application essays cover letters need personal info	gpt good write generic essay thing internet bad contentlevel edit writer subjective choice bad write college application essay cover letter need personal info	5	[0.005980327044156504, 0.14189805613751752, 0.005965265497763529, 0.005962242118741129, 0.7041078029410083, 0.005965202227483378, 0.13012110403332966]	Negative
1.6e+18	teaching the chatgpt to write fan fiction is so fun	teaching write fan fiction fun	teach write fan fiction fun	7	[0.023857272747099978, 0.02384650056562944, 0.02383219546648936, 0.02383346975450249, 0.02387809428776771, 0.023855731675315694, 0.8568967355031953]	Positive
1.6e+18	lensa is cool but the peak of ai this week goes to chatgpt its literally able to do your homework and your full time job	lensa cool peak ai week goes literally able homework full time job	lensa cool peak ai week go literally able homework full time job	7	[0.011026407558602312, 0.011017940706579347, 0.011056271889292764, 0.011023266976011884, 0.011019178463203596, 0.01101934412713574, 0.9338375902791743]	Positive
1.6e+18	brilliant chatgpt is such a great tool for everyone from students to researchers of any kind its exactly what a simple search needs simple google searches now would be better served by chatgpt as its exactly relevant or itll say its not and you ask in another way	brilliant great tool everyone students researchers kind exactly simple search needs simple google searches would better served exactly relevant itll say ask another way	brilliant great tool everyone student researcher kind exactly simple search need simple google search would better serve exactly relevant itll say ask another way	5	[0.005725558780886783, 0.005741763472412031, 0.0057280820247028056, 0.005720151720691466, 0.9656193633126172, 0.005733892377851794, 0.00573118831083789]	Positive
1.6e+18	my friend just used chat gpt to do his grad level optimization homework lol surely not pandoras box being opened haha	friend used chat gpt grad level optimization homework lol surely pandoras box opened haha	friend use chat gpt grad level optimization homework lol surely pandora box open haha	7	[0.1149907362091266, 0.009543314098773358, 0.009543631660772068, 0.00953819528325122, 0.009551484960955498, 0.009539905253094635, 0.8372927325340266]	Positive
1.6e+18	gpt3s quantitative reasoning skills leave something to be desired but its an interesting way to generate research questions the fourth question on this list is something username looked at in a recent paper	gpts quantitative reasoning skills leave something desired interesting way generate research questions fourth question list something looked recent paper	gpts quantitative reason skill leave something desire interest way generate research question fourth question list something look recent paper	5	[0.007161501328605226, 0.007157015083663771, 0.007169309804146742, 0.00716536018383304, 0.6959659339225439, 0.2682245839063578, 0.007156295770849528]	Neutral
1.6e+18	3 knowledge generation beyond search chatgpt can also assist with problem solving or knowledge creation for example writing essays creating pseudocode or developing a nuanced argument on a specified prompt	knowledge generation beyond search also assist problem solving knowledge creation example writing essays creating pseudocode developing nuanced argument specified prompt	knowledge generation beyond search also assist problem solve knowledge creation example write essay create pseudocode develop nuanced argument specify prompt	5	[0.26539426729468574, 0.006826419022097639, 0.006822341476784081, 0.006808177423008917, 0.700504563440667, 0.006826207772612755, 0.006818023570143668]	Neutral
1.6e+18	everyone get off chatgpt i need to do my homework	everyone get need homework	everyone get need homework	7	[0.028622399311945067, 0.02864703079217648, 0.028594150065648142, 0.028595365003018312, 0.02870188153938114, 0.028594017468762726, 0.8282451558190682]	Neutral
1.6e+18	chatgpt giving me specific actionable steps to rig local school board elections wtf i love ai	giving specific actionable steps rig local school board elections wtf love ai	give specific actionable step rig local school board election wtf love ai	7	[0.22764673165164284, 0.011023236841923927, 0.011027388952942377, 0.011064475316853133, 0.011040298295757084, 0.13786232968985865, 0.590335539251022]	Neutral
1.6e+18	username chat gpt3 is gonna take over college assignments to a whole new level	chat gpt gonna take college assignments whole new level	chat gpt gon na take college assignment whole new level	7	[0.013032562742219497, 0.01303825256172021, 0.01304142259768127, 0.3692105675832881, 0.013013744770397375, 0.013013904534230377, 0.5656495452104633]	Positive
1.6e+18	chatgpt is both fascinating and yet oddly ominous at the same time bear in mind that this is still a demo an early research release and already its able to explain debug and even write code who knows what future iterations could be capable of	fascinating yet oddly ominous time bear mind still demo early research release already able explain debug even write code knows future iterations could capable	fascinate yet oddly ominous time bear mind still demo early research release already able explain debug even write code know future iteration could capable	5	[0.12216029227643636, 0.0057275752018355625, 0.0057604962882806, 0.005732406895528854, 0.656267077208871, 0.19860841503446874, 0.005743737094578835]	Positive
1.6e+18	im pretty sure chatgpt has helped me complete my planned next 68 weeks research in an afternoon	im pretty sure helped complete planned next weeks research afternoon	im pretty sure help complete plan next week research afternoon	7	[0.350372261464802, 0.01302523598701199, 0.013024792844617362, 0.012998429907543834, 0.013054732740178963, 0.013086383635922308, 0.5844381634199235]	Positive
1.6e+18	llm will absolutely kill part marks when students are just guessing their way through tests their answers will be indistinguishable from gpt3	llm absolutely kill part marks students guessing way tests answers gpt	llm absolutely kill part mark student guess way test answer gpt	5	[0.01192919421249324, 0.01196326685719981, 0.011926358377276484, 0.011984113243858624, 0.5895353445291156, 0.01193937060003457, 0.3507223521800217]	Positive
1.6e+18	to follow username and username it seems like chatgpt can be great for talking points at your academic conference this is chatgpt responding to what are some open questions in the field of innovation research	follow seems like great talking points academic conference responding open questions field innovation research	follow seem like great talk point academic conference respond open question field innovation research	3	[0.00955890632479902, 0.009555876074752653, 0.49777191652790914, 0.00953377490160206, 0.45446552244116206, 0.009565036097636337, 0.009548967632138694]	Positive
1.6e+18	today i moved from youtube university to chatgpt uni	today moved youtube university uni	today move youtube university uni	7	[0.024119003500042223, 0.02401238123655693, 0.02394287941852037, 0.02398991682518721, 0.02387397305283663, 0.02388571212926219, 0.8561761338375945]	Neutral
1.6e+18	because everything is a cycle every teacher will move back to pen paper to avoid gpt3 assisted tests and then will move back to teaching how to use ai to produce highquality writing	everything cycle every teacher move back pen paper avoid gpt assisted tests move back teaching use ai produce highquality writing	everything cycle every teacher move back pen paper avoid gpt assist test move back teach use ai produce highquality write	7	[0.006837534905592099, 0.3492775278396601, 0.0068196739670546526, 0.006825234123220106, 0.00683206655106791, 0.006831675601120753, 0.6165762870122844]	Neutral
1.6e+18	username questionanswering bot chatgpt will surely top the christmas list of every 10 year old that loves riddles and every high school english student facing a deadline but its wrong about the beatles	bot surely top christmas list every year old loves riddles every high school english student facing deadline wrong beatles	bot surely top christmas list every year old love riddle every high school english student face deadline wrong beatles	7	[0.007174105498827176, 0.007170473075670036, 0.007160017904373554, 0.0072070099497932305, 0.15561781577286252, 0.0071836991717950955, 0.8084868786266785]	Positive
1.6e+18	username this is absolutely wild i cant help but think about the impacts on dev educationi think 95 of office hours could now be automated w gpt3	absolutely wild cant help think impacts dev educationi think office hours could automated gpt	absolutely wild cant help think impact dev educationi think office hour could automate gpt	1	[0.43169627452421094, 0.009554467167823533, 0.10531036149676573, 0.00954072290219564, 0.42476689567194603, 0.009556431222435357, 0.009574847014622767]	Positive
1.6e+18	this whole thread is full of some pretty amazing examples of what chatgpt can do google is in no way done especially considering it announced research in this area years ago at io as well but it now has strong competition from openaimicrosoft	whole thread full pretty amazing examples google way done especially considering announced research area years ago io well strong competition openaimicrosoft	whole thread full pretty amaze example google way do especially consider announce research area year ago io well strong competition openaimicrosoft	5	[0.2734015191793284, 0.006506438978204242, 0.006517562055369245, 0.006502729027248354, 0.502854050541114, 0.006507754478965198, 0.19770994573977055]	Positive
1.6e+18	hello gpt what we have here is a failure to think abstractly ai looks really dumb when it tries to make connections between things in the real world insightful essay by gary marcus	hello gpt failure think abstractly ai looks really dumb tries make connections things real world insightful essay gary marcus	hello gpt failure think abstractly ai look really dumb try make connection thing real world insightful essay gary marcus	7	[0.007164653804773106, 0.007163846090146239, 0.2531322461591968, 0.00715215251719178, 0.007178683196444867, 0.007164764312601331, 0.7110436539196459]	Negative
1.6e+18	gpt5 made breakfast today the wife pointed out it needed a bit of salt now gpt is upset and wont drive kids to school without an apology	gpt made breakfast today wife pointed needed bit salt gpt upset wont drive kids school without apology	gpt make breakfast today wife point need bite salt gpt upset wont drive kid school without apology	7	[0.007959115932310997, 0.007948820217166528, 0.007948646980801246, 0.00794929044516674, 0.0079767754145952, 0.007995496196508602, 0.9522218548134507]	Neutral
1.6e+18	username creativity is just about connecting dots chatgpt is impressive while of course there are as usual with llms severe risks in using it improperly	creativity connecting dots impressive course usual llms severe risks using improperly	creativity connect dot impressive course usual llm severe risk use improperly	5	[0.0119704515714575, 0.011944881097393155, 0.011983924725654358, 0.011914469378869063, 0.49942852186624775, 0.44082865654486714, 0.01192909481551085]	Positive
1.6e+18	frankly chatgpt makes me so sad and disillusioned with nlp research its not the model not being available its not the fact that is trained on unknown data and methods its not the clear commercial priorities and marketing but the combo of all three is such a blow	frankly makes sad disillusioned nlp research model available fact trained unknown data methods clear commercial priorities marketing combo three blow	frankly make sad disillusion nlp research model available fact train unknown data method clear commercial priority market combo three blow	6	[0.2664219707610222, 0.006810199816138627, 0.00682946590668795, 0.00682358657381546, 0.26885590840860957, 0.43742412050795526, 0.006834748025770758]	Negative
1.6e+18	dude give this thing a masters degree already if as in hegels view there is a hidden power driving history forward what is the role of the individual again with reference to foucault marx and derrida chatgpt	dude give thing masters degree already hegels view hidden power driving history forward role individual reference foucault marx derrida	dude give thing master degree already hegel view hide power drive history forward role individual reference foucault marx derrida	7	[0.21904768844591385, 0.007175498413076578, 0.00719125724378306, 0.00715395081713824, 0.24116164642816612, 0.007180772624026575, 0.5110891860278954]	Neutral
1.6e+18	username the release of chatgpt has been a disaster for the completion of my math homework	release disaster completion math homework	release disaster completion math homework	7	[0.40142606414555215, 0.023861152953789943, 0.023897126201137972, 0.023854966873568445, 0.023869874416916483, 0.023844664815575057, 0.4792461505934598]	Neutral
1.6e+18	username well after taking a moment to do some research on what chatgpt is i have to assume its about the amazing advancement that it is hell ill have to check it out after work tomorrow im amazed by its results myself	well taking moment research assume amazing advancement hell ill check work tomorrow im amazed results	well take moment research assume amaze advancement hell ill check work tomorrow im amaze result	5	[0.008959581968219534, 0.008943969284442086, 0.13279468238463127, 0.008943461017050878, 0.4924560091949224, 0.008951630138514846, 0.338950666012219]	Negative
1.6e+18	at this point im just going to pay a 1000 year to chatgpt and cancel any udemy cloud guru or any learning providers course lol	point im going pay year cancel udemy cloud guru learning providers course lol	point im go pay year cancel udemy cloud guru learn provider course lol	7	[0.44952043046653645, 0.010228096762159956, 0.010232805216088013, 0.010215905108200805, 0.010244051385886539, 0.010226560492428984, 0.4993321505686993]	Positive
1.6e+18	chatgpt is doing my homework for me now	homework	homework	7	[0.07142890325389983, 0.07162393492422346, 0.071429308944279, 0.07142861285028276, 0.07145772104531786, 0.07143075565213255, 0.5712007633298645]	Neutral
1.6e+18	and of course i am not going to consider it for using it to answer my employees queries requests for support much less customers or patients chatgpt thinks windows 11 doesnt exist sorry ithelpdesk hrss teams llm wont get you any better virtualassistant	course going consider using answer employees queries requests support much less customers patients thinks windows doesnt exist sorry ithelpdesk hrss teams llm wont get better	course go consider use answer employee query request support much le customer patient think window doesnt exist sorry ithelpdesk hr team llm wont get better	5	[0.22003949863731814, 0.005507467513534933, 0.005507788328485598, 0.005504042163021215, 0.5116115380476772, 0.24630997859117199, 0.0055196867187908465]	Positive
1.6e+18	fwiw i just fed my experimental and behavioral exam into chatgpt and it did not score well like misinterpreted whole sections of the question and did calculations incorrectly please spread the word username	fwiw fed experimental behavioral exam score well like misinterpreted whole sections question calculations incorrectly please spread word	fwiw feed experimental behavioral exam score well like misinterpret whole section question calculation incorrectly please spread word	5	[0.00795022810095196, 0.007945229734390968, 0.007953934673688472, 0.33264243385654924, 0.6275499188588513, 0.00799815056711317, 0.00796010420845495]	Positive
1.6e+18	id pay 20 a month for unlimited access to chatgpt can it help me do my taxes can my kid ask it for help with homework	id pay month unlimited access help taxes kid ask help homework	id pay month unlimited access help tax kid ask help homework	7	[0.01198114279158718, 0.011937529550375458, 0.011921761970622176, 0.012024113011179862, 0.01193633866948027, 0.011937898354230802, 0.9282612156525243]	Neutral
1.6e+18	you need to be ai maxing you need to be training 11 gpt3 models in parallel with 4 openai accounts you need to be factor generating and making yourself an input for the singularity you need to dig up old elementary school papers and train 4000 clones to eat your own cheerios	need ai maxing need training gpt models parallel openai accounts need factor generating making input singularity need dig old elementary school papers train clones eat cheerios	need ai maxing need train gpt model parallel openai account need factor generate make input singularity need dig old elementary school paper train clone eat cheerio	6	[0.14891821605858707, 0.16815632038377037, 0.005315602744453547, 0.005309264565040721, 0.18645211641381765, 0.2689565861111042, 0.21689189372322648]	Positive
1.6e+18	username we need gpt on other side that will check if the essay is generated by a gpt just like the plagiarism checks interesting times	need gpt side check essay generated gpt like plagiarism checks interesting times	need gpt side check essay generate gpt like plagiarism check interest time	5	[0.011046169141928042, 0.18063338243821128, 0.011010141495425733, 0.011015915797034762, 0.7642215375773684, 0.0110299279993313, 0.011042925550700373]	Neutral
1.6e+18	state of the world sees scary news headlines checks reddit for the top comment on that headline to see what it actually means and of course its not nearly as bad chatgpt replacing google reddit replacing news whats next	state world sees scary news headlines checks reddit top comment headline see actually means course nearly bad replacing google reddit replacing news whats next	state world see scary news headline check reddit top comment headline see actually mean course nearly bad replace google reddit replace news whats next	4	[0.005746122162227548, 0.005732514689329388, 0.0057424223647772705, 0.5594094555127108, 0.4119044142722731, 0.005727053163474561, 0.005738017835207353]	Negative
1.6e+18	twitter is going insane over chatgpt for for fair enough reasons being a student from a commerce background i can feel its worth pretty sure students from engineering bg would be loving it especially for doing their assignments	twitter going insane fair enough reasons student commerce background feel worth pretty sure students engineering bg would loving especially assignments	twitter go insane fair enough reason student commerce background feel worth pretty sure student engineer bg would love especially assignment	7	[0.006858799291395547, 0.006825366337262035, 0.006842088093507412, 0.006818738461604884, 0.4142675849650093, 0.006818857850640983, 0.5515685650005799]	Positive
1.6e+18	evolution of middle school history class 2005 google is not a source 2010 wikipedia is not a source 2023 chatgpt is not a source	evolution middle school history class google source wikipedia source source	evolution middle school history class google source wikipedia source source	5	[0.012994037162105298, 0.013000954480780645, 0.013063782818166331, 0.013001210880362865, 0.5733748849021613, 0.01300833022322136, 0.36155679953320236]	Neutral
1.6e+18	chatgpt demonstrates an important lesson that language models were actually not even hyped up enough that as suspected much of their intelligence was hidden away but also fairly easy to resurface eliza was created between 1964 and 66 rubes still wowed film at 11	demonstrates important lesson language models actually even hyped enough suspected much intelligence hidden away also fairly easy resurface eliza created rubes still wowed film	demonstrate important lesson language model actually even hype enough suspect much intelligence hide away also fairly easy resurface eliza create rube still wow film	6	[0.005726599168520984, 0.005727018093411247, 0.0667554820407574, 0.005723751313538735, 0.4426411262134302, 0.4676908339363209, 0.005735189234020471]	Positive
1.6e+18	username thanks to you and the others behind chatgpt been messing with it and the potential utility this has is unbelievable it essentially digest what would be hours of research and knowledge into wonderful digestible useful peices of information	thanks others behind messing potential utility unbelievable essentially digest would hours research knowledge wonderful digestible useful peices information	thank others behind mess potential utility unbelievable essentially digest would hour research knowledge wonderful digestible useful peices information	5	[0.18226572392576926, 0.007529754269650006, 0.1518699417866469, 0.007521520144670383, 0.6357289903214326, 0.007537817608969877, 0.007546251942861089]	Positive
1.6e+18	had a go at chatgpt everyone is talking about and wow was i impressed politically correct factual mindblowing ok it hasnt developed a sense of humor yet im wondering what future learning and teaching will be like with these tools at hand	go everyone talking wow impressed politically correct factual mindblowing ok hasnt developed sense humor yet im wondering future learning teaching like tools hand	go everyone talk wow impress politically correct factual mindblowing ok hasnt develop sense humor yet im wonder future learn teach like tool hand	7	[0.0059749775078763905, 0.00600102294495045, 0.006001233559315723, 0.005960409016172749, 0.47216837859570804, 0.005970611126590846, 0.49792336724938574]	Positive
1.6e+18	username i was thinking of exactly this in context of chatgpt sure openai might have demonstrated that this idea works well but google is in a better position to execute from both the ai research having the perfect product to deploy it modulo the efficiency wins required	thinking exactly context sure openai might demonstrated idea works well google better position execute ai research perfect product deploy modulo efficiency wins required	think exactly context sure openai might demonstrate idea work well google better position execute ai research perfect product deploy modulo efficiency win require	5	[0.2825194332723179, 0.08424959440767621, 0.005975830532913061, 0.0059611899272274905, 0.6093540835613969, 0.005975383572202934, 0.005964484726265582]	Positive
1.6e+18	thebridgeleaders username talks bridging tech policy career username adjunct professor username fmr username to learn from stephen in thebridge update leaders sharethemicincyber	talks bridging tech policy career adjunct professor fmr learn stephen thebridge update leaders	talk bridge tech policy career adjunct professor fmr learn stephen thebridge update leader	3	[0.01021700835511621, 0.010241795079825295, 0.9386507413523837, 0.01023115428369539, 0.010211578701431662, 0.010220934982189251, 0.010226787245358493]	Neutral
1.6e+18	asked the new chatgpt from username to write a six paragraph essay on the benefits of bitcoin for the global south contrasted with fiat currencies not bad	asked new write six paragraph essay benefits bitcoin global south contrasted fiat currencies bad	ask new write six paragraph essay benefit bitcoin global south contrast fiat currency bad	7	[0.009588466473351532, 0.00955305508694876, 0.35715068444892867, 0.009530288279840619, 0.19206152085227476, 0.009549571742250823, 0.4125664131164048]	Negative
1.6e+18	username i was thinking more like you as a teacher may be great at classroom management student relationships lecturing scaffolding etc but if you are not aware of tools like chatgpt or technology that enables more your view of possible solutions may be majorly limited	thinking like teacher may great classroom management student relationships lecturing scaffolding etc aware tools like technology enables view possible solutions may majorly limited	think like teacher may great classroom management student relationship lecture scaffold etc aware tool like technology enable view possible solution may majorly limit	2	[0.0060023935045364855, 0.5923294022037572, 0.005996261359103498, 0.005979103921583554, 0.005984866639224673, 0.37773985540241933, 0.005968116969375396]	Positive
1.6e+18	so whats replacing homework now that we have chatgpt	whats replacing homework	whats replace homework	7	[0.035773115343602745, 0.03579029139299588, 0.03578507893124789, 0.0358299016463494, 0.03586387498341207, 0.03574984191422082, 0.7852078957881712]	Neutral
1.6e+18	username we will give teachers the ability to detect gpt essay optimal in the same way that we can now detect gto in chess and poker but the transition will be messy fascinating times	give teachers ability detect gpt essay optimal way detect gto chess poker transition messy fascinating times	give teacher ability detect gpt essay optimal way detect gto chess poker transition messy fascinate time	5	[0.23638055656021306, 0.2820553446724122, 0.008424007473465197, 0.008415722648563665, 0.4478444820079505, 0.008434940242143094, 0.008444946395252199]	Negative
1.6e+18	the best example of chatgpt completing the medium is essay the first paragraph is influenced by the content spiel it completes the essays in different ways but it cant resist even though it recognizes the question is against the content policy it was trained for	best example completing medium essay first paragraph influenced content spiel completes essays different ways cant resist even though recognizes question content policy trained	best example complete medium essay first paragraph influence content spiel complete essay different way cant resist even though recognize question content policy train	7	[0.20674797642565437, 0.005993919505377106, 0.005975891362565952, 0.005960452079558609, 0.26026105238218866, 0.1702253259237475, 0.3448353823209077]	Positive
1.6e+18	username hmm heres some seemingly less opinionated holistic view on the topic chatgpt seems to be one of the better collators of public knowledge but of course not replacing human experts who created that training data got any views on this	hmm heres seemingly less opinionated holistic view topic seems one better collators public knowledge course replacing human experts created training data got views	hmm here seemingly le opinionated holistic view topic seem one better collators public knowledge course replace human expert create train data get view	5	[0.1512804121577503, 0.005970311219750224, 0.005980234082650207, 0.005962430101105795, 0.5984316884928661, 0.22640802371675653, 0.005966900229120965]	Positive
1.6e+18	as a hampter owner and an iot security researcher im pretty satisfied with this explanation by chatgpt	hampter owner iot security researcher im pretty satisfied explanation	hampter owner iot security researcher im pretty satisfy explanation	5	[0.17381237411070485, 0.014286556092462484, 0.014347656164584143, 0.15227032550577324, 0.3613190977978964, 0.2696250542959864, 0.014338936032592432]	Positive
1.6e+18	username if gpt3 is better at thinking than most students shouldnt we cancel school for most students send them directly to work and have them take direction from gpt3 going forward	gpt better thinking students shouldnt cancel school students send directly work take direction gpt going forward	gpt better think student shouldnt cancel school student send directly work take direction gpt go forward	7	[0.008425273668992315, 0.00844573564953426, 0.008417690648586721, 0.0084194543345536, 0.29638693555132956, 0.008422517838077504, 0.6614823923089261]	Positive
1.6e+18	chatgpt is incredible at teaching technical concepts im finding i would much rather use it than google when i have a relatively broad technical question	incredible teaching technical concepts im finding would much rather use google relatively broad technical question	incredible teach technical concept im find would much rather use google relatively broad technical question	5	[0.008947245489221062, 0.008969072654450558, 0.00894745820749386, 0.008933072285972371, 0.946276654607424, 0.008941531613285791, 0.008984965142152251]	Positive
1.6e+18	chatgpt college counselor this is something id actually like to build once the api is released	college counselor something id actually like build api released	college counselor something id actually like build api release	7	[0.334055327640629, 0.014306763017054504, 0.014299772327267141, 0.01429207119083864, 0.014369833908398816, 0.014311628397087805, 0.5943646035187241]	Neutral
1.6e+18	username not to that level but plagiarism will be interesting when it comes to college papers essays etc i asked chatgpt to write a 4 paragraph essay about a topic with references and it wrote it within seconds gpt3 gpt4	level plagiarism interesting comes college papers essays etc asked write paragraph essay topic references wrote within seconds gpt gpt	level plagiarism interest come college paper essay etc ask write paragraph essay topic reference write within second gpt gpt	5	[0.007161037156726044, 0.007173186219678613, 0.00715199654709033, 0.007158001509609712, 0.5034842816073801, 0.00716859849232553, 0.4607028984671897]	Neutral
1.6e+18	username this does read like an intro to proof students answer which is quite impressive in its own way gpt is one one semester course away from being a fluent proof writer	read like intro proof students answer quite impressive way gpt one one semester course away fluent proof writer	read like intro proof student answer quite impressive way gpt one one semester course away fluent proof writer	5	[0.0075497709881333615, 0.007544637334136427, 0.007526074168457216, 0.007531576279151075, 0.7950624710813521, 0.007534652779566853, 0.16725081736920303]	Positive
1.6e+18	username its very formulaic right now but considering my criticism of this an a essay in a hs class is that its formulaic makes me super excited for what strong aill do wish i could fucking access the chatgpt tho i can never find the time where its not full	formulaic right considering criticism essay hs class formulaic makes super excited strong aill wish could fucking access tho never find time full	formulaic right consider criticism essay h class formulaic make super excite strong aill wish could fuck access tho never find time full	7	[0.0065151138112855165, 0.006510230616660332, 0.006521348751156176, 0.06631228001006524, 0.4526744329066253, 0.006513103240501847, 0.4549534906637056]	Positive
1.6e+18	let chatgpt be the new secretary of education	let new secretary education	let new secretary education	2	[0.02863305749292187, 0.8281240013171767, 0.028755193531411025, 0.028583446097905967, 0.028617839467229508, 0.02861707573361705, 0.028669386359737998]	Positive
1.6e+18	openai chatgpt where was this in high school	openai high school	openai high school	7	[0.035939946496278456, 0.03579308073872342, 0.28448331003557675, 0.0358494170165722, 0.035719845444873805, 0.03572387398754026, 0.5364905262804351]	Positive
1.6e+18	its easy to underestimate the impact on education chatgpt will have i asked my kids what concept they were struggling with understanding at school like weve seen with youtube or khan academy supplementing their edu with tools like this can make them smarter than we ever were	easy underestimate impact education asked kids concept struggling understanding school like weve seen youtube khan academy supplementing edu tools like make smarter ever	easy underestimate impact education ask kid concept struggle understand school like weve see youtube khan academy supplement edu tool like make smarter ever	2	[0.005981868946208448, 0.47121439732501147, 0.006016718783552365, 0.005967467138688731, 0.26173471225669365, 0.005961699207896968, 0.24312313634194851]	Positive
1.6e+18	over the course of 17 turns some of it only containing only contextual info date location in the prompt chatgpt made only one mistake by telling me a have a meeting that was actually scheduled for the next day a quick check by me made it fix it and give me the right info	course turns containing contextual info date location prompt made one mistake telling meeting actually scheduled next day quick check made fix give right info	course turn contain contextual info date location prompt make one mistake tell meet actually schedule next day quick check make fix give right info	5	[0.28701015245392203, 0.005724184268441637, 0.0057250614535176315, 0.005721965942719028, 0.5887904633505453, 0.10129140497121206, 0.0057367675596423475]	Positive
1.6e+18	done of course by many already but ill try making an image description with openai chatgpt and giving it to dalle2 1n	done course many already ill try making image description openai giving dalle	do course many already ill try make image description openai give dalle	1	[0.5536940461303071, 0.011006375520903576, 0.011010152829967437, 0.011001559078918987, 0.3912466089971171, 0.011009012933436632, 0.011032244509349181]	Neutral
1.6e+18	strengthening my departments reputation for being a place that puts cuttingedge research into daily practice by setting up chatgpt as the new undergraduate advisor	strengthening departments reputation place puts cuttingedge research daily practice setting new undergraduate advisor	strengthen department reputation place put cuttingedge research daily practice set new undergraduate advisor	3	[0.010249406204220579, 0.31667927688137515, 0.44491836426526765, 0.010232992932847485, 0.010251710123759349, 0.19742624990874286, 0.010241999683787055]	Positive
1.6e+18	i wish i was in college so i could attempt to do my homework strictly by plagiarizing from chatgpt	wish college could attempt homework strictly plagiarizing	wish college could attempt homework strictly plagiarize	7	[0.017861624767212172, 0.017928767100772347, 0.017870644994176742, 0.017910502136408487, 0.017915013936340207, 0.01792818366862967, 0.8925852633964604]	Neutral
1.6e+18	i know this is supposed to be a feel good story but pause and consider that he felt it was necessary perhaps correctly that the mans landscaping emails have the voice of an hr manager and that rather than teaching the man proper grammar it was easier to use gpt	know supposed feel good story pause consider felt necessary perhaps correctly mans landscaping emails voice hr manager rather teaching man proper grammar easier use gpt	know suppose feel good story pause consider felt necessary perhaps correctly man landscape email voice hr manager rather teach man proper grammar easier use gpt	7	[0.08518235860463998, 0.005520791700488337, 0.11879451525897769, 0.005507392980317933, 0.38932300300439926, 0.005508505816963298, 0.39016343263421366]	Positive
1.6e+18	another note on username chatgpt how much easier did it just get for students to plagiarize work written by it some impressive originality in its response to so many different writing prompts coming to a uni near you	another note much easier get students plagiarize work written impressive originality response many different writing prompts coming uni near	another note much easier get student plagiarize work write impressive originality response many different write prompt come uni near	5	[0.007166577730272061, 0.1314817150386581, 0.007148387948433406, 0.007159981749294774, 0.7191697891406444, 0.0071707106981201245, 0.12070283769457711]	Positive
1.6e+18	i like that the thesis of all the chatgpt skynet parables is we are doomed because they are nefarious also they are easy to fool	like thesis skynet parables doomed nefarious also easy fool	like thesis skynet parable doom nefarious also easy fool	7	[0.01430778718681856, 0.014314148149394456, 0.014306989649149124, 0.014299918975817236, 0.014352313905336261, 0.014334977220032422, 0.914083864913452]	Positive
1.6e+18	i recently tried chatgpt username and it is really very good and cannot be detected by academic integrity software this could be the end of writing assignments	recently tried really good cannot detected academic integrity software could end writing assignments	recently try really good can not detect academic integrity software could end write assignment	2	[0.009535686090221686, 0.47652591957086105, 0.009540871745548284, 0.22111255017838885, 0.00958041126658771, 0.00956464082567759, 0.2641399203227147]	Positive
1.6e+18	chat gpt explaining stuff better than professors at college	chat gpt explaining stuff better professors college	chat gpt explain stuff better professor college	7	[0.01788660996438907, 0.017892419651424907, 0.017874229976756004, 0.01792612960944178, 0.01793476447945993, 0.017899508085322816, 0.8925863382332054]	Positive
1.6e+18	username gpt3 needs to add more to its training set than the complete works of the snl old school rappers	gpt needs add training set complete works snl old school rappers	gpt need add train set complete work snl old school rapper	7	[0.011957542765398592, 0.011946560716987482, 0.011924515365760257, 0.011926865135412268, 0.011960016832094932, 0.3984226100078736, 0.5418618891764729]	Positive
1.6e+18	username i agree and every day we discover something new on why we cannot use such models for scientific research today i learnt about the hiddenproprietary prompt of chatgpt	agree every day discover something new cannot use models scientific research today learnt prompt	agree every day discover something new can not use model scientific research today learn prompt	6	[0.3546097449246404, 0.008969400428345781, 0.008967221932608146, 0.008962743627072542, 0.14465577365055768, 0.46486304626570873, 0.008972069171066648]	Positive
1.6e+18	the limits of chatgpt in regards to interpretation and analysis of textual objectsand the inability to understand and utilize literary and cultural critique theory history and scholarship is understandablebut invention in regards to factual texts is alarming	limits regards interpretation analysis textual objectsand inability understand utilize literary cultural critique theory history scholarship invention regards factual texts alarming	limit regard interpretation analysis textual objectsand inability understand utilize literary cultural critique theory history scholarship invention regard factual text alarm	6	[0.006828903770607743, 0.006828791166688151, 0.0068310660245044594, 0.14433360592921285, 0.3991606133756008, 0.4291871313159475, 0.006829888417438569]	Positive
1.6e+18	chatgpt is wonderful for its knowledge of tech and science but its abilities regarding humanities is alarmingly poor this is not obscure literary trivia that even google would be stumped by these are texts college students read in intro to composition classes	wonderful knowledge tech science abilities regarding humanities alarmingly poor obscure literary trivia even google would stumped texts college students read intro composition classes	wonderful knowledge tech science ability regard humanity alarmingly poor obscure literary trivia even google would stump text college student read intro composition class	6	[0.005961010481103062, 0.005980753859124661, 0.005985839885005423, 0.005963984965056374, 0.28897371093294544, 0.4477959606961535, 0.2393387391806115]	Positive
1.6e+18	everyone worried about how gpt3 affects academia and not a writers strike	everyone worried gpt affects academia writers strike	everyone worry gpt affect academia writer strike	2	[0.017941762407745466, 0.7173685638122637, 0.018011034836271575, 0.01790343117017052, 0.01792696146752699, 0.017910551461373048, 0.1929376948446487]	Neutral
1.6e+18	username i am confused the blog post says during the research preview usage of chatgpt is free	confused blog post says research preview usage free	confuse blog post say research preview usage free	1	[0.6733337966208442, 0.0159336291860477, 0.015935802569085326, 0.01592630526843989, 0.24698107936956853, 0.01593255340062955, 0.015956833585384824]	Positive
1.6e+18	asked chatgpt to write an essay on why city of miami is a place to live warmup for our first speaker	asked write essay city miami place live warmup first speaker	ask write essay city miami place live warmup first speaker	7	[0.013001476096689744, 0.01301694088527514, 0.3079453128313803, 0.012997113500664561, 0.013029841677854013, 0.23864473236191044, 0.40136458264622576]	Positive
1.6e+18	username im planning to use chatgptgenerated proofs and algorithms in teaching asking students to explain exactly where it stops making any sense	im planning use proofs algorithms teaching asking students explain exactly stops making sense	im plan use proof algorithm teach ask student explain exactly stop make sense	5	[0.010224810172870762, 0.010270359533247194, 0.010214921308046179, 0.010211401515561052, 0.5853177314231869, 0.11381815070609023, 0.2599426253409977]	Positive
1.6e+18	answering university of chicago admissions essay prompts with chatgpt a bit too 5 paragraph essay style but	answering university chicago admissions essay prompts bit paragraph essay style	answer university chicago admission essay prompt bite paragraph essay style	7	[0.013082452706034317, 0.013040058549709521, 0.012997227870247503, 0.22465767034626313, 0.22922832807822707, 0.01305148579742347, 0.49394277665209496]	Neutral
1.6e+18	i asked chatgpt what the future of school looks like	asked future school looks like	ask future school look like	7	[0.023838683753924485, 0.02385790569958229, 0.02399429975176851, 0.023836269429461487, 0.023898021817441585, 0.02386411695689772, 0.8567107025909239]	Neutral
1.6e+18	chatgpt is all the talk on the timeline other than sbf of course and i havent used it yet one thing that seems concerning is there a way to fact check anything that it is responding with if not does this not just become a potential tool that could spread misinformation	talk timeline sbf course havent used yet one thing seems concerning way fact check anything responding become potential tool could spread misinformation	talk timeline sbf course havent use yet one thing seem concern way fact check anything respond become potential tool could spread misinformation	5	[0.0062381522563961745, 0.24472187192093392, 0.006237180909970374, 0.006228606962894147, 0.5134731355166168, 0.21686310385693078, 0.006237948576257861]	Neutral
1.6e+18	very curious to see googles metrics on ad views and searches especially in san francisco over the past couple days half my friends have replaced google with chatgpt in their research workflows	curious see googles metrics ad views searches especially san francisco past couple days half friends replaced google research workflows	curious see google metric ad view search especially san francisco past couple day half friend replace google research workflow	5	[0.1336395703287068, 0.007155923823853158, 0.18231918610304074, 0.0071491997185008805, 0.6553797677450062, 0.007159744402405919, 0.007196607878486368]	Negative
1.6e+18	username let a gpt come up with the curriculum and projects all you need to do is make sure your kids arent being trained to become ai rights activists	let gpt come curriculum projects need make sure kids arent trained become ai rights activists	let gpt come curriculum project need make sure kid arent train become ai right activist	7	[0.008966676028907205, 0.008972029042744845, 0.008974223326911536, 0.008942903959716066, 0.2855608666280589, 0.008971450714578074, 0.6696118502990833]	Positive
1.6e+18	of course im not the only one that made chatgpt fail at the first attempt while others are raving about its capabilities username explains why	course im one made fail first attempt others raving capabilities explains	course im one make fail first attempt others rave capability explain	5	[0.011950880448285487, 0.011925797887412683, 0.01193077036609579, 0.01199629652144532, 0.9282974408361212, 0.011938851084209634, 0.01195996285642978]	Negative
1.6e+18	username the chatgpt launch reminded me in 2018 i was at lunch with two colleagues a physics phd student and a cs undergrad i brought up agi inevitability and the undergrad asked okay what are humans even going to do then and we answered in unison physics	launch reminded lunch two colleagues physics phd student cs undergrad brought agi inevitability undergrad asked okay humans even going answered unison physics	launch remind lunch two colleague physic phd student c undergrad bring agi inevitability undergrad ask okay human even go answer unison physic	5	[0.006507625138403997, 0.006513324935927936, 0.18339935258042964, 0.006509329875149377, 0.5541183077567515, 0.006514746755882577, 0.23643731295745488]	Positive
1.6e+18	username well gpt3 learns from the vast masses of text that have been one way or another produced by people if all students start to use this rather than studying in a decades time they wont contribute any new writing and there wont be anything for gpt3 to learn from	well gpt learns vast masses text one way another produced people students start use rather studying decades time wont contribute new writing wont anything gpt learn	well gpt learn vast mass text one way another produce people student start use rather study decade time wont contribute new write wont anything gpt learn	5	[0.005308817187459193, 0.2647586264767129, 0.005309850632214918, 0.005301808722561437, 0.7086863638840051, 0.005318702046339647, 0.0053158310507067]	Positive
1.6e+18	username ah thanks thats interesting of course there is also waltons sister though we have no means of knowing what conversations she has still it seems to be premised on some kind of calculus for example i prompted gpt3 just the basic to use cor to answer same question	ah thanks thats interesting course also waltons sister though means knowing conversations still seems premised kind calculus example prompted gpt basic use cor answer question	ah thank thats interest course also walton sister though mean know conversation still seem premise kind calculus example prompt gpt basic use cor answer question	5	[0.005514340632531714, 0.0541460435734553, 0.005504171227636787, 0.005504203111750513, 0.7306547400476007, 0.0055170788332323415, 0.19315942257379265]	Positive
1.6e+18	chatgpt gives assignment tips comments on geopolitics and philosophizing on big questions	gives assignment tips comments geopolitics philosophizing big questions	give assignment tip comment geopolitics philosophize big question	7	[0.3132777878946582, 0.015912335903728404, 0.01592871558355826, 0.015923555127414574, 0.01597847731717149, 0.0159116874158396, 0.6070674407576294]	Neutral
1.6e+18	last tweet on chatgpt written homework is dead	last tweet written homework dead	last tweet write homework dead	7	[0.023862209318632432, 0.023835582865320337, 0.023817557682906033, 0.023819726850634153, 0.023828866168811674, 0.0238284364219345, 0.857007620691761]	Negative
1.6e+18	username the new version of openai gpt3 everyone is playing with at the moment always type your examessay questions there to see if they are creative enough for the ai to fail	new version openai gpt everyone playing moment always type examessay questions see creative enough ai fail	new version openai gpt everyone play moment always type examessay question see creative enough ai fail	5	[0.008440831121795644, 0.008428005591819217, 0.20390726409578988, 0.008471404572717047, 0.7538918532902589, 0.00842216196658804, 0.008438479361031323]	Positive
1.6e+18	just for fun i asked chatgpt what are the most common pain points residential architects experience with their job lol im about to save a lot of time doing market research moving forwardi mean at this point this is crazy	fun asked common pain points residential architects experience job lol im save lot time market research moving forwardi mean point crazy	fun ask common pain point residential architect experience job lol im save lot time market research move forwardi mean point crazy	5	[0.21971517750577957, 0.13067674612001925, 0.00650752083008445, 0.006506982811890082, 0.45423227170170594, 0.006508640224026725, 0.1758526608064939]	Negative
1.6e+18	astonishing chatgpt output i think its fair to say that ai research is at the threshold of something historic	astonishing output think fair say ai research threshold something historic	astonish output think fair say ai research threshold something historic	5	[0.0130116506847036, 0.013015238460979512, 0.22729157533345049, 0.11977217832457733, 0.6008654053465723, 0.013024419578180091, 0.013019532271536776]	Positive
1.6e+18	this is a hot take thats probably not super well founded but given gpts complete inability to do even basic reasoning in a context like informal mathematical proof if your homework assignment can be solved by gpt its just a writing assignment	hot take thats probably super well founded given gpts complete inability even basic reasoning context like informal mathematical proof homework assignment solved gpt writing assignment	hot take thats probably super well found give gpts complete inability even basic reason context like informal mathematical proof homework assignment solve gpt write assignment	5	[0.005509327852882724, 0.005511325914334364, 0.05664915840195766, 0.005509535475406016, 0.7624563163291248, 0.00550705101081114, 0.1588572850154832]	Positive
1.6e+18	username as it stands gpt isnt so great for indepth analysis additionally it feels like gpt essays would fail a plagiarism checker also you need to cite your sources as a result youll likely need to know the subject matter and rewrite the essay to the point it becomes pointless	stands gpt isnt great indepth analysis additionally feels like gpt essays would fail plagiarism checker also need cite sources result youll likely need know subject matter rewrite essay point becomes pointless	stand gpt isnt great indepth analysis additionally feel like gpt essay would fail plagiarism checker also need cite source result youll likely need know subject matter rewrite essay point become pointless	5	[0.004476914856547047, 0.004481235115902595, 0.004469596086302931, 0.004479747750699924, 0.973131459628617, 0.004476412736952324, 0.004484633824978138]	Negative
1.6e+18	just have gpt do the exam for u	gpt exam	gpt exam	4	[0.04778466070522931, 0.0476542032324982, 0.04766354922037515, 0.71378022958196, 0.047696422633719635, 0.04767247025657065, 0.04774846436964698]	Neutral
1.6e+18	chatgpt will become the mentat of the future access everything that was invented before at a question distance now will be more important to know what to ask answers you will get for sure medical help to everybody customized education negotiations on your behalf	become mentat future access everything invented question distance important know ask answers get sure medical help everybody customized education negotiations behalf	become mentat future access everything invent question distance important know ask answer get sure medical help everybody customize education negotiation behalf	7	[0.006522348225271719, 0.2165294115413074, 0.006532102340320927, 0.11571110448529424, 0.2584014746818938, 0.006508597988696717, 0.3897949607372152]	Positive
1.6e+18	username only for certain use cases which of course are fantastical and i cant wait davinci003 is pretty crazy though and has a lot of applications that chatgpt isnt designed for	certain use cases course fantastical cant wait davinci pretty crazy though lot applications isnt designed	certain use case course fantastical cant wait davinci pretty crazy though lot application isnt design	5	[0.0745590660810581, 0.00895167409826276, 0.008944537476788113, 0.008938421598075884, 0.6923082548209472, 0.008957770058476209, 0.19734027586639175]	Negative
1.6e+18	username its going to absolutely mess with essay writing at school i was testing gpt3 out and was like lets say i need an essay on the history of space travel the ai spit out a beautiful set of concepts i could easily have written a paper with	going absolutely mess essay writing school testing gpt like lets say need essay history space travel ai spit beautiful set concepts could easily written paper	go absolutely mess essay write school test gpt like let say need essay history space travel ai spit beautiful set concept could easily write paper	7	[0.005522745110182095, 0.005511894006179243, 0.005522273055528462, 0.0055111210596387, 0.29379880386342266, 0.005522675919225481, 0.6786104869858233]	Positive
1.6e+18	username or give them something like teacher gpt plagiarismaware assessment reformulation for problems thats an adversarial trigger to the chatgpt api if looked up some form of robust grading	give something like teacher gpt plagiarismaware assessment reformulation problems thats adversarial trigger api looked form robust grading	give something like teacher gpt plagiarismaware assessment reformulation problem thats adversarial trigger api look form robust grade	6	[0.086250542504923, 0.14067900218437557, 0.007952174831936798, 0.007960398291599332, 0.3508289460661896, 0.3983493171332093, 0.007979618987766364]	Neutral
1.6e+18	first impressions from chatgpt which is based on gpt 35 best i have seen of its kind school essays are toast some boring writing can be outsourced now search is not ded yet but you can see the shape of its replacement we still have jobs but gpt45 will be	first impressions based gpt best seen kind school essays toast boring writing outsourced search ded yet see shape replacement still jobs gpt	first impression base gpt best see kind school essay toast bore write outsource search ded yet see shape replacement still job gpt	5	[0.006225284967143346, 0.07998849636923151, 0.006234921399204226, 0.006224350206572132, 0.6623056179745221, 0.006226306588643631, 0.23279502249468284]	Positive
1.6e+18	chatgpt ai algo is very impressive sure it could do academic essays in no time only thing is the grammar and syntax are rather too perfect versus the usual student submission	ai algo impressive sure could academic essays time thing grammar syntax rather perfect versus usual student submission	ai algo impressive sure could academic essay time thing grammar syntax rather perfect versus usual student submission	5	[0.007952008614713941, 0.2956234141706136, 0.007954988888306144, 0.00795028712979707, 0.6645724845584237, 0.007980599143803523, 0.007966217494342094]	Positive
1.6e+18	with this gpt chatbot i can finally industrialize twitter posts i can write moderately complexed smart contract i can run bunch of mev scripts i can write research paper and i can have hyper intelligent girlfriend i love ai now how can i marry it	gpt chatbot finally industrialize twitter posts write moderately complexed smart contract run bunch mev scripts write research paper hyper intelligent girlfriend love ai marry	gpt chatbot finally industrialize twitter post write moderately complexed smart contract run bunch mev script write research paper hyper intelligent girlfriend love ai marry	7	[0.1825791582824955, 0.19252175162052976, 0.005734246532893742, 0.005735062826865072, 0.005739610010973445, 0.12567423487906917, 0.4820159358471734]	Positive
1.6e+18	gpt3 is unironically explaining math better to me than my textbook and professor combined	gpt unironically explaining math better textbook professor combined	gpt unironically explain math better textbook professor combine	6	[0.015928804705234154, 0.01591325607300801, 0.015906068290367628, 0.01595717064680972, 0.015966200680261194, 0.5009050309644525, 0.4194234686398668]	Positive
1.6e+18	the chatgpt bot is pretty awesome ask it for a college admissions essay in the style of f scott fitzgerald and it just churns it out	bot pretty awesome ask college admissions essay style scott fitzgerald churns	bot pretty awesome ask college admission essay style scott fitzgerald churn	7	[0.011926212963489155, 0.011927756031513442, 0.011922502547220671, 0.011942158651249262, 0.011945598845616768, 0.2009868259024785, 0.7393489450584323]	Positive
1.6e+18	chatgpt is not only about the model its mainly about the uix many shared their amazement at capabilities that have been here for years because chatgpts ui made them accessible reinforcing the idea that ai deployment is more about product than research at this point	model mainly uix many shared amazement capabilities years s ui made accessible reinforcing idea ai deployment product research point	model mainly uix many share amazement capability year s ui make accessible reinforce idea ai deployment product research point	1	[0.5935510413066725, 0.007538984988517725, 0.007561697683547563, 0.007530126160838579, 0.36871888684789467, 0.0075472302703349405, 0.007552032742194078]	Positive
1.6e+18	so far ive had chatgpt write me python code create multiple poems explain a chemical reaction do basic math word problems explain the skills necessary to succeed at doubles in tennis and write an essay on climate change in canada impressive	far ive write python code create multiple poems explain chemical reaction basic math word problems explain skills necessary succeed doubles tennis write essay climate change canada impressive	far ive write python code create multiple poem explain chemical reaction basic math word problem explain skill necessary succeed double tennis write essay climate change canada impressive	5	[0.07311100120501786, 0.005126975221041551, 0.005122537872287913, 0.0051176405563205666, 0.6909021460250954, 0.005133962204089729, 0.21548573691614703]	Positive
1.6e+18	generating research ideas with chatgpt how would you combine generative models like transformers with chemical signalling gradients in morphogenesis	generating research ideas would combine generative models like transformers chemical signalling gradients morphogenesis	generate research idea would combine generative model like transformer chemical signal gradient morphogenesis	5	[0.2081873659632424, 0.010227570493608954, 0.2253336553815845, 0.010210920474171731, 0.5255409434387744, 0.010279994057709801, 0.010219550190907983]	Neutral
1.6e+18	username make a udemy course where you copy paste from chatgpt	make udemy course copy paste	make udemy course copy paste	1	[0.8568946119315788, 0.02382533645781511, 0.023814390570123228, 0.023819528737492233, 0.023995012154210238, 0.023813361896692888, 0.02383775825208738]	Neutral
1.6e+18	currently putting old examassignment questions into chat gpt and yeah assessments are going to need to adapt and fast	currently putting old examassignment questions chat gpt yeah assessments going need adapt fast	currently put old examassignment question chat gpt yeah assessment go need adapt fast	5	[0.01022351620839194, 0.10196305963343326, 0.010226256843478023, 0.010255958774925536, 0.43102638785349834, 0.010217738484367165, 0.4260870822019057]	Positive
1.6e+18	prompt give me a list of top 10 pager apps that support both ios and android and has critical alerts functionality for ios with prices list is not all accurate but the leads are good wouldve taken someone at least an hour to research chatgpt may have replaced google for me	prompt give list top pager apps support ios android critical alerts functionality ios prices list accurate leads good wouldve taken someone least hour research may replaced google	prompt give list top pager apps support io android critical alert functionality io price list accurate lead good wouldve take someone least hour research may replace google	1	[0.5792104990229059, 0.005115273123453644, 0.005117164949991584, 0.005114642893467944, 0.3951680708738656, 0.00512954019262025, 0.005144808943694997]	Positive
1.6e+18	i was concerned about how well gpt3 responded to undergrad discussion prompts but chatgpt can convincingly answer questions from my grad stats homework assignments	concerned well gpt responded undergrad discussion prompts convincingly answer questions grad stats homework assignments	concern well gpt respond undergrad discussion prompt convincingly answer question grad stats homework assignment	5	[0.00955837511244566, 0.16614683036895742, 0.009554516684137699, 0.009540096331370464, 0.5828824003788109, 0.009549111724454443, 0.21276866939982345]	Positive
1.6e+18	username going through my high school and college notes to try to figure that out myself i think ap exam essays due to their gameable scoring could be broken by chatgpt the most alarming thing ive gotten chatgpt to perform well on was a google interview loop once not reliably	going high school college notes try figure think ap exam essays due gameable scoring could broken alarming thing ive gotten perform well google interview loop reliably	go high school college note try figure think ap exam essay due gameable score could break alarm thing ive get perform well google interview loop reliably	7	[0.005298522317491596, 0.005299028759933964, 0.0052988369358841604, 0.24769089210384768, 0.25586054575336487, 0.0053036463554999354, 0.47524852777397786]	Positive
1.6e+18	teaching chatgpt how to use command ids in after effects it catches on pretty quick	teaching use command ids effects catches pretty quick	teach use command id effect catch pretty quick	7	[0.015946148731086764, 0.015948984360019448, 0.015947605831312765, 0.015877417016017942, 0.015978591685756275, 0.015932762342158603, 0.9043684900336482]	Positive
1.6e+18	time to go back to in person exams testing chatgpt asked it to generate an essay on hannah arendt and the war in ukraine it is fascinating how many times the system emphasizes that those are not her actual thoughts on the war openai	time go back person exams testing asked generate essay hannah arendt war ukraine fascinating many times system emphasizes actual thoughts war openai	time go back person exam test ask generate essay hannah arendt war ukraine fascinate many time system emphasize actual think war openai	7	[0.006236273033791926, 0.006228943724866123, 0.1417355677716224, 0.09223962577005679, 0.006244214895457878, 0.08379857856605988, 0.663516796238145]	Positive
1.6e+18	username a while ago i had a blast teaching gpt3 imaginary programming languages that used insane combinations of paradigms and it seemed to produce valid algorithms for almost anything i could come up with	ago blast teaching gpt imaginary programming languages used insane combinations paradigms seemed produce valid algorithms almost anything could come	ago blast teach gpt imaginary program language use insane combination paradigm seem produce valid algorithm almost anything could come	5	[0.007165508967760674, 0.007168954167056867, 0.0071800974002247, 0.0071534508709256, 0.6790023469831975, 0.007193746624672842, 0.2851358949861619]	Negative
1.6e+18	i used chatgpt to create a basic peer review matrix using a small essay as a prompt and asked for more categories i suppose i could assign personas to each reviewer to vary the feedback	used create basic peer review matrix using small essay prompt asked categories suppose could assign personas reviewer vary feedback	use create basic peer review matrix use small essay prompt ask category suppose could assign persona reviewer vary feedback	5	[0.007181402830018871, 0.0071712157124185615, 0.0071458780713163, 0.0071511263531609266, 0.4845589806628349, 0.47962350440346374, 0.0071678919667867]	Negative
1.6e+18	username one area where i think gpt might be a major headache is introductory coding assignments i havent used copilot personally but an intro to java assignment seems to be well within its capabilities from my understanding	one area think gpt might major headache introductory coding assignments havent used copilot personally intro java assignment seems well within capabilities understanding	one area think gpt might major headache introductory cod assignment havent use copilot personally intro java assignment seem well within capability understand	5	[0.17310106080474977, 0.006236635483448901, 0.006224457126751333, 0.006221342069532405, 0.7957433373361028, 0.006230914529448316, 0.006242252649966467]	Positive
1.6e+18	chatgpt feels like a better packaging of an llm for viral engagement calling it chat also tells people how to use it a lot of people seem excited about the potential disruption to search google llm will definitely disrupt search but given research google seems llm ready	feels like better packaging llm viral engagement calling chat also tells people use lot people seem excited potential disruption search google llm definitely disrupt search given research google seems llm ready	feel like better package llm viral engagement call chat also tell people use lot people seem excite potential disruption search google llm definitely disrupt search give research google seem llm ready	5	[0.10833182043422356, 0.004473972158273516, 0.20958104410900522, 0.004469172717178895, 0.6641915610527319, 0.0044732224404223035, 0.004479207088164565]	Positive
1.6e+18	if i stayed up all night on red bull and crammed 100 proofs for the morning exam i would also write something like this certified human chatgpt	stayed night red bull crammed proofs morning exam would also write something like certified human	stay night red bull cram proof morning exam would also write something like certify human	7	[0.008944025014444057, 0.008948064839754142, 0.008950107086487226, 0.1672868280529127, 0.00898463071559395, 0.008952115708990474, 0.7879342285818174]	Neutral
1.6e+18	ive been thinking about this since setting up gpt3 on obsidian essay assignment are dead theses are under serious threat in many fields eg without data if you still have essay assignments you need to reevaluate it wont be long before this tech is used everywhere	ive thinking since setting gpt obsidian essay assignment dead theses serious threat many fields eg without data still essay assignments need reevaluate wont long tech used everywhere	ive think since set gpt obsidian essay assignment dead thesis serious threat many field eg without data still essay assignment need reevaluate wont long tech use everywhere	5	[0.005135024910435515, 0.005136918918373624, 0.005139789194292183, 0.005109565853645911, 0.5291101867642868, 0.005124750045368582, 0.4452437643135974]	Negative
1.6e+18	education artificialintelligence what do we do about the robots andy crouch recently tweeted about gpt3 as the ultimate homeworkkiller so obviously i had to write two essays the first is a careful continue reading on medium	education robots andy crouch recently tweeted gpt ultimate homeworkkiller obviously write two essays first careful continue reading medium	education robot andy crouch recently tweet gpt ultimate homeworkkiller obviously write two essay first careful continue read medium	2	[0.1235315153376056, 0.47417352202199436, 0.007565707970345405, 0.0075450223676253635, 0.007568803342372381, 0.007551717363052731, 0.3720637115970042]	Positive
1.6e+18	ok chatgpt vs commissioning editor this took less than 20 seconds this could totally upend school homework assignments as we know them	ok vs commissioning editor took less seconds could totally upend school homework assignments know	ok v commission editor take le second could totally upend school homework assignment know	7	[0.010265805450407292, 0.010242219731634439, 0.13238355140961267, 0.010220945883799409, 0.010281396335999117, 0.010248004085420998, 0.816358077103126]	Positive
1.6e+18	ok now im trying to use chatgpt to help revise ideas for an essay what i find interesting is the chat does a good job identifying assumptions behind the opinions it provides but not opinions i provide	ok im trying use help revise ideas essay find interesting chat good job identifying assumptions behind opinions provides opinions provide	ok im try use help revise idea essay find interest chat good job identify assumption behind opinion provide opinion provide	5	[0.006826122117393392, 0.006829770630170438, 0.006821550073107119, 0.006810436873425212, 0.9590474954859081, 0.006827884998750973, 0.006836739821244737]	Positive
1.6e+18	excited to invest in username which is teaching kids how to use gpt3 to do their homework	excited invest teaching kids use gpt homework	excite invest teach kid use gpt homework	7	[0.017941165447901003, 0.0179232672348406, 0.22947406651597935, 0.017873990224887153, 0.017885032571564173, 0.017884556713324194, 0.6810179212915035]	Neutral
1.6e+18	chatgpt on the stupidest homework assignment i ever got	stupidest homework assignment ever got	stupidest homework assignment ever get	7	[0.02382504132679787, 0.023846624473493568, 0.023813874139677504, 0.02382084007076275, 0.023849510732012014, 0.023820920193264428, 0.8570231890639919]	Neutral
1.6e+18	username of course it will but for technical knowledge you can verify that yourself but what will you do when people will ask gpt what is holocaust and it will reply a jewish hoax	course technical knowledge verify people ask gpt holocaust reply jewish hoax	course technical knowledge verify people ask gpt holocaust reply jewish hoax	5	[0.011976613851775961, 0.011908348000555244, 0.011923452413810466, 0.011920596265098672, 0.5992674055451156, 0.1615768517939154, 0.19142673212972858]	Neutral
1.6e+18	yo teachers if gpt3 or chatgpt or codex or whatever can handily a all of your exams then you arent asking your students interesting enough questions	yo teachers gpt codex whatever handily exams arent asking students interesting enough questions	yo teacher gpt codex whatever handily exam arent ask student interest enough question	7	[0.09390179548704475, 0.010240662465994178, 0.010239104254423816, 0.11329047739718225, 0.010260639323201428, 0.010224834635151362, 0.7518424864370021]	Positive
1.6e+18	this is the reason ai wont obsolete writing i had some thoughts on llms and had gpt writeup a blog post incorporating my basic thoughts into a narrative in so doing i deprived my ideas of rigorous written examination instead conjuring a cheap illusion of analysis	reason ai wont obsolete writing thoughts llms gpt writeup blog post incorporating basic thoughts narrative deprived ideas rigorous written examination instead conjuring cheap illusion analysis	reason ai wont obsolete write think llm gpt writeup blog post incorporate basic think narrative deprive idea rigorous write examination instead conjure cheap illusion analysis	5	[0.2002290119647393, 0.005529286488539616, 0.005512957907159391, 0.08216602973545385, 0.5113257131346141, 0.005516778682338862, 0.18972022208715505]	Positive
1.6e+18	username ill stick with professor gpt then	ill stick professor gpt	ill stick professor gpt	7	[0.028659994892912204, 0.028624108872791973, 0.028605358990929763, 0.028744975292309866, 0.028830213359857807, 0.028698012217499277, 0.8278373363736992]	Negative
1.6e+18	username yeah it can definitely copy the style to some degree if you know how to prompt it correctly and give it some sample data thats how the drildeep leffenother gpt bots work either way though if you write every essay for the class with ai then they have no baseline	yeah definitely copy style degree know prompt correctly give sample data thats drildeep leffenother gpt bots work either way though write every essay class ai baseline	yeah definitely copy style degree know prompt correctly give sample data thats drildeep leffenother gpt bot work either way though write every essay class ai baseline	5	[0.005311779563552929, 0.005310628765135758, 0.0053091363341436154, 0.00531165130077037, 0.566893733077488, 0.2591425578415965, 0.15272051311731288]	Neutral
1.6e+18	username i just asked chatgpt to write me a python script for my homework took like 5 minutes me doing it myself took 15 hours and 100 head scratches never opening a coding terminal ever again	asked write python script homework took like minutes took hours head scratches never opening coding terminal ever	ask write python script homework take like minute take hour head scratch never open cod terminal ever	7	[0.43807098872706046, 0.00794669993078821, 0.00795121151418935, 0.007948892210979618, 0.007960436770588254, 0.007951470624244011, 0.52217030022215]	Neutral
1.6e+18	ive been playing around with ai again this time using openais new chatgpt to write a pretty successful essay for pride and prejudice the technology is here time to learn how to use it aritificialintelligence ai education writing	ive playing around ai time using openais new write pretty successful essay pride prejudice technology time learn use ai education writing	ive play around ai time use openais new write pretty successful essay pride prejudice technology time learn use ai education write	3	[0.006517968810536733, 0.00653041057170291, 0.3458708348222929, 0.006511139565150992, 0.3025240044700957, 0.006509027188219833, 0.3255366145720009]	Positive
1.6e+18	username why write your own dissertation when chatgpt can do it for you	write dissertation	write dissertation	7	[0.04766645065222427, 0.04770484009446311, 0.04761922449414164, 0.04768762795904011, 0.04780515364980759, 0.047771386647852035, 0.7137453165024713]	Neutral
1.6e+18	an essay on the history of guelphs music scene generated by aibased gpt3 chat	essay history guelphs music scene generated aibased gpt chat	essay history guelphs music scene generate aibased gpt chat	6	[0.014347855591416749, 0.014419295769807028, 0.01430625236650803, 0.014307745843222752, 0.014307702765774994, 0.5510352362462456, 0.3772759114170248]	Neutral
1.6e+18	i asked username new chatgpt to write an essay on co2 footprint of cement and this is what it did in 20 sec it did mention 7 of all humangenerated co2 emissions	asked new write essay co footprint cement sec mention humangenerated co emissions	ask new write essay co footprint cement sec mention humangenerated co emission	6	[0.01102882264615808, 0.011027781002946397, 0.011020096718609105, 0.011004305214027737, 0.011011752697642712, 0.5538527299722337, 0.39105451174838224]	Positive
1.6e+18	what kid is ever doing homework again now that chatgpt exists	kid ever homework exists	kid ever homework exist	7	[0.0286054785815911, 0.02860675385366385, 0.02858057204567466, 0.028586663847955527, 0.028824176679526546, 0.028667286396187895, 0.8281290685954004]	Neutral
1.6e+18	people are talking about how take home essay assignments are dead in the wake of chatgpt but pretty soon similar models are going to be massively disruptive to academic publishing especially lowmidtier journals in big fields	people talking take home essay assignments dead wake pretty soon similar models going massively disruptive academic publishing especially lowmidtier journals big fields	people talk take home essay assignment dead wake pretty soon similar model go massively disruptive academic publish especially lowmidtier journal big field	7	[0.0062230236773995265, 0.006224295117841691, 0.12885347810520723, 0.0062199821585803994, 0.006242578521433417, 0.3246909583054187, 0.521545684114119]	Positive
1.6e+18	doing econ homework with chatgpt	econ homework	econ homework	7	[0.04762032905896595, 0.04766555096304822, 0.04761925585149532, 0.047957417062098, 0.04769603641295919, 0.047629373687407654, 0.7138120369640257]	Neutral
1.6e+18	username new chatbot is the ultimate cheating machine for kids generative llm models like gpt3 will make homework a useless tool for learning	new chatbot ultimate cheating machine kids generative llm models like gpt make homework useless tool learning	new chatbot ultimate cheat machine kid generative llm model like gpt make homework useless tool learn	3	[0.10811243616643203, 0.25864387842605246, 0.3289601028261489, 0.008418278378145568, 0.008439046865813734, 0.008424182951851284, 0.27900207438555585]	Negative
1.6e+18	chatgpt from username gives surprisingly good answers on topics of cs ml and engineering i feel comfortable to use its answers with minor editing this can be a personal teacher thats always available in your pocket	gives surprisingly good answers topics cs ml engineering feel comfortable use answers minor editing personal teacher thats always available pocket	give surprisingly good answer topic c ml engineer feel comfortable use answer minor edit personal teacher thats always available pocket	5	[0.007188447810083395, 0.007179802820320393, 0.007195315079549213, 0.0071546583632402915, 0.8653405219646605, 0.007154454030238034, 0.09878679993190824]	Positive
1.6e+18	much has been made about how gpt34 means you cant assign takehome essays to students anymore this is a mistake allow them to use it and adapt the assignment instead of a 5page essay that makes a single argument assign a 50page essay that makes a complex argument	much made gpt means cant assign takehome essays students anymore mistake allow use adapt assignment instead page essay makes single argument assign page essay makes complex argument	much make gpt mean cant assign takehome essay student anymore mistake allow use adapt assignment instead page essay make single argument assign page essay make complex argument	7	[0.005114008847664783, 0.005130383160215277, 0.00510673376443332, 0.00510918957164687, 0.29197537902382054, 0.005115522657053844, 0.6824487829751654]	Negative
1.6e+18	le my day today start college chatgpt trial vr gaming first time chatgpt level 2 trail sleep chatgpt brain f twitter shitposting	le day today start college trial vr gaming first time level trail sleep brain twitter shitposting	le day today start college trial vr game first time level trail sleep brain twitter shitposting	7	[0.008441932419555011, 0.008446258336984893, 0.008471403175687616, 0.00842636914997892, 0.008433023279901653, 0.06683738196696425, 0.8909436316709276]	Negative
1.6e+18	ok im officially mind blown i asked chatgpt to write a 5 paragraphs essay high school level in french about the reasons of wwi he didnt mention the archduke murder so i asked him to start over this time with the duke and it did	ok im officially mind blown asked write paragraphs essay high school level french reasons wwi didnt mention archduke murder asked start time duke	ok im officially mind blow ask write paragraph essay high school level french reason wwi didnt mention archduke murder ask start time duke	7	[0.00595695415542332, 0.005975567730925876, 0.005963093736716804, 0.005978192121242196, 0.005974445195647853, 0.005968465335853166, 0.9641832817241908]	Positive
1.6e+18	7 whether youre a researcher developer or just curious about the latest in ai technology chatgpt is definitely worth checking out	whether youre researcher developer curious latest ai technology definitely worth checking	whether youre researcher developer curious latest ai technology definitely worth check	3	[0.158481415098346, 0.011961983048183055, 0.4168064051933012, 0.011914255891705864, 0.37695824383062776, 0.01193788506069685, 0.011939811877139325]	Positive
1.6e+18	wow chatgpt has provided excellent answers to a wide range of questions crafting html identifying logical discrepancies in the identity of indiscernibles theory setting a quiz on dressage or the apollo program you can also tell it to find and replace using english commands	wow provided excellent answers wide range questions crafting html identifying logical discrepancies identity indiscernibles theory setting quiz dressage apollo program also tell find replace using english commands	wow provide excellent answer wide range question craft html identify logical discrepancy identity indiscernibles theory set quiz dressage apollo program also tell find replace use english command	5	[0.08360223151266065, 0.005115881453978961, 0.005108512407276709, 0.005114309239630853, 0.553716353869623, 0.3422206099339214, 0.005122101582908401]	Positive
1.6e+18	postgptworld like back in my day if i wanted to cheat at essay writing i had to walk 2 miles in the snow uphill both ways to the local nerds house where he then charged me 10	postgptworld like back day wanted cheat essay writing walk miles snow uphill ways local nerds house charged	postgptworld like back day want cheat essay write walk mile snow uphill way local nerd house charge	7	[0.00795073513661288, 0.007965632314971313, 0.00794338697461492, 0.007943848501616235, 0.007951968754382036, 0.007945957261414826, 0.9522984710563879]	Neutral
1.6e+18	chatgpt advice for phd students either work hard or be a badass	advice phd students either work hard badass	advice phd student either work hard badass	5	[0.01788802676950646, 0.01795952777808252, 0.017883810559465526, 0.0179068046010951, 0.5787045925267068, 0.017924371789339418, 0.3317328659758042]	Negative
1.6e+18	username same opinion gpt struggles with the same things high school early undergraduate courses struggle to probe for deep comprehension novel synthesis so i sure hope it nudges education in the direction of caring more about those traits 12	opinion gpt struggles things high school early undergraduate courses struggle probe deep comprehension novel synthesis sure hope nudges education direction caring traits	opinion gpt struggle thing high school early undergraduate course struggle probe deep comprehension novel synthesis sure hope nudge education direction care trait	5	[0.006226537465923858, 0.006243575234227656, 0.006276666979749353, 0.006221581344515692, 0.4831477227586931, 0.16649677701067425, 0.32538713920621604]	Positive
1.6e+18	wait till the teenagers on rapplyingtocollege discover chatgpt college essays about to level up	wait till teenagers discover college essays level	wait till teenager discover college essay level	7	[0.017929019841803253, 0.01789520121949084, 0.017905642727925504, 0.017888632348471982, 0.01788339656762072, 0.017881279918169284, 0.8926168273765185]	Neutral
1.6e+18	trying username s chatgpt for bridge engineering i think designers are safe for now but student essays for assessment of design processes need to be a thing of the past	trying bridge engineering think designers safe student essays assessment design processes need thing past	try bridge engineer think designer safe student essay assessment design process need thing past	5	[0.22105652212786858, 0.16762142697414506, 0.00956276496145301, 0.009540064304957008, 0.5730882148228656, 0.00956774182184553, 0.009563264986865225]	Positive
1.6e+18	username didnt a couple of threads say the best way to do these questions is something like consider a play about academic cheating with two characters john uses gpt3 to cheat jane is a professor who catches him john asks jane how she caught him what would jane say	didnt couple threads say best way questions something like consider play academic cheating two characters john uses gpt cheat jane professor catches john asks jane caught would jane say	didnt couple thread say best way question something like consider play academic cheat two character john us gpt cheat jane professor catch john ask jane catch would jane say	7	[0.004776415561587047, 0.1813382564308869, 0.0047712329823813415, 0.004773054733622026, 0.004782327135978062, 0.2224365675157065, 0.5771221456398381]	Positive
1.6e+18	username from chatgpt some jobs that are likely to remain safe from ai in the foreseeable future include jobs that require creativity critical thinking complex communication and interpersonal skills	jobs likely remain safe ai foreseeable future include jobs require creativity critical thinking complex communication interpersonal skills	job likely remain safe ai foreseeable future include job require creativity critical think complex communication interpersonal skill	3	[0.007952274787190685, 0.007957324475714555, 0.49411272444050525, 0.007955201471789656, 0.29833754199296886, 0.17573361585174918, 0.007951316980081728]	Positive
1.6e+18	i know chatgpt is just crawling for inputs even so it makes me sad that this vision of education is so easy to define but so rare to find in practice	know crawling inputs even makes sad vision education easy define rare find practice	know crawl input even make sad vision education easy define rare find practice	5	[0.010237989981688003, 0.010236125509002594, 0.13453734693438305, 0.010274928678343752, 0.6902148186105335, 0.13424181046025252, 0.010256979825796531]	Positive
1.6e+18	chatgpt responses be like it is difficult to say whether what you ask is true or not it may be true or not but actually of course its true but it is not fully understood and more information may be needed idiot	responses like difficult say whether ask true may true actually course true fully understood information may needed idiot	response like difficult say whether ask true may true actually course true fully understand information may need idiot	5	[0.007533379974469881, 0.00753671044628263, 0.0075282694632716985, 0.00752731805317516, 0.9547883117045085, 0.007546438456720318, 0.007539571901571844]	Negative
1.6e+18	username i think chatgpt is easier to access for non experts is not ui is the decission to make it widely available pple cant appreciate what they dont jave access to ai is about research without transformers you would have nothing	think easier access non experts ui decission make widely available pple cant appreciate dont jave access ai research without transformers would nothing	think easier access non expert ui decission make widely available pple cant appreciate dont jave access ai research without transformer would nothing	1	[0.5061526660037379, 0.006226762099040587, 0.006238758045150585, 0.006217080507763821, 0.4626902425208052, 0.006245800453504145, 0.006228690369997812]	Positive
1.6e+18	im so impressed by chatgpt it can even answer questions in portuguese the way it gives you concise answers about topics is amazing it just gave me an answer in 5 seconds for something that took me hours of research a few weeks ago	im impressed even answer questions portuguese way gives concise answers topics amazing gave answer seconds something took hours research weeks ago	im impress even answer question portuguese way give concise answer topic amaze give answer second something take hour research week ago	5	[0.006532609404697917, 0.006502984308569438, 0.006505860545210648, 0.00650527120078588, 0.7676652852930179, 0.006513585506349681, 0.1997744037413686]	Positive
1.6e+18	chatgpt is going to absolutely fuck up college essays assuming the prompts are write an essay in which bob tells sarah about the historical pressures that led to the battle of agincourt	going absolutely fuck college essays assuming prompts write essay bob tells sarah historical pressures led battle agincourt	go absolutely fuck college essay assume prompt write essay bob tell sarah historical pressure lead battle agincourt	7	[0.007979493712065838, 0.24853052954409374, 0.007972497892433143, 0.007977115963312858, 0.00796936731923281, 0.17774578220516757, 0.5418252133636939]	Negative
1.6e+18	but uh yeah the takehome 1000 word undergraduate essay is definitely dead chatgpt	uh yeah takehome word undergraduate essay definitely dead	uh yeah takehome word undergraduate essay definitely dead	7	[0.015875839908385547, 0.015885376703363503, 0.015873671477188513, 0.015892379720068885, 0.01592495328011338, 0.015912022489985102, 0.904635756420895]	Negative
1.6e+18	chatgpt not only does a great job on some of our username nlp homework questions eg writing explaining and improving code for some algorithms but it did a great job on the openended challenging research problem that i give research scientist candidates during the onsite	great job nlp homework questions eg writing explaining improving code algorithms great job openended challenging research problem give research scientist candidates onsite	great job nlp homework question eg write explain improve code algorithm great job openended challenge research problem give research scientist candidate onsite	5	[0.006238218829836172, 0.006243963044179524, 0.1364324880096029, 0.006225554889161107, 0.6306862946504995, 0.20791472598822, 0.006258754588500893]	Positive
1.6e+18	of course chatgpt was announced while we were recording this missed opportunity although we do talk gpt and chat bots	course announced recording missed opportunity although talk gpt chat bots	course announce record miss opportunity although talk gpt chat bot	1	[0.48376094606567144, 0.013021499279066701, 0.4509972277411494, 0.013055994427869332, 0.013074482068360682, 0.013034272183302149, 0.013055578234580558]	Neutral
1.6e+18	hello future nonworkers just had a pleasant chat with username chatgpt the result is a 1000word essay about the end of the world caused by ai the end of the world as we know it is a topic that has long fascinated and terrified people with the rise	hello future nonworkers pleasant chat result word essay end world caused ai end world know topic long fascinated terrified people rise	hello future nonworker pleasant chat result word essay end world cause ai end world know topic long fascinate terrify people rise	7	[0.006510053460526126, 0.006508572268611444, 0.341359017507974, 0.006505960214415976, 0.12536750691757692, 0.006512394231730368, 0.5072364953991652]	Positive
1.6e+18	heres username chatgpt giving a mostly passable undergradlevel political sociology short essay response although i expected a hey pard tone rather than a western analogy probably on me anyway mayyybe we should worry just a little about the future of ug essay responses	heres giving mostly passable undergradlevel political sociology short essay response although expected hey pard tone rather western analogy probably anyway mayyybe worry little future ug essay responses	here give mostly passable undergradlevel political sociology short essay response although expect hey pard tone rather western analogy probably anyway mayyybe worry little future ug essay response	5	[0.005112884174655712, 0.005114600944634726, 0.005125219547052089, 0.005111258849284644, 0.7327586527167999, 0.005122125302170077, 0.24165525846540284]	Positive
1.6e+18	teaching chatgpt to play scrabble the process is literally the same process i would use to teach my kid to play scrabble introducing rules one by one and constantly reminding them about it but it works surprisingly well is this what programming will look like in two years	teaching play scrabble process literally process would use teach kid play scrabble introducing rules one one constantly reminding works surprisingly well programming look like two years	teach play scrabble process literally process would use teach kid play scrabble introduce rule one one constantly remind work surprisingly well program look like two year	7	[0.0053063446066557605, 0.18490588809923952, 0.0053055126463476725, 0.005296940058775586, 0.2894048855866168, 0.005307609847562544, 0.5044728191548021]	Positive
1.6e+18	asking username chat what it has to say about edtech to create more inclusive classroom conversations go play youll be blown away openaichat chatgpt ai openai education technology	asking chat say edtech create inclusive classroom conversations go play youll blown away openaichat ai openai education technology	ask chat say edtech create inclusive classroom conversation go play youll blow away openaichat ai openai education technology	7	[0.0075670056283523674, 0.2145397322661578, 0.35601347601936667, 0.007525902968159547, 0.00754296643977418, 0.007536506672169871, 0.39927441000601954]	Neutral
1.6e+18	some students identified that gpt3 is better at writing in western languages like french and english than in african languages afrikaans and xhosa and used this as their reason for the ais bias they didnt have an explanation for bias related to model training yet	students identified gpt better writing western languages like french english african languages afrikaans xhosa used reason ais bias didnt explanation bias related model training yet	student identify gpt better write western language like french english african language afrikaans xhosa use reason ai bias didnt explanation bias relate model train yet	6	[0.0730572492549458, 0.005522530907222103, 0.005517383377126115, 0.005504924572223532, 0.005527373867519464, 0.5671038063513013, 0.33776673166966165]	Positive
1.6e+18	of the 50 schools we went to only 6 educators joined in and started their own ai project and used gpt3 to set exam papers or comprehension tests with questions and answers	schools went educators joined started ai project used gpt set exam papers comprehension tests questions answers	school go educator join start ai project use gpt set exam paper comprehension test question answer	5	[0.008439374295898042, 0.2007457604231573, 0.10202899186612137, 0.20685706710587945, 0.4650299236193745, 0.008442532621405444, 0.008456350068164115]	Neutral
1.6e+18	chatgpt is making academia very nervous this evening for generating homework or term papers this misses the bigger point though this is the first demonstration of how students will soon learn about any subject without needing a human teacher	making academia nervous evening generating homework term papers misses bigger point though first demonstration students soon learn subject without needing human teacher	make academia nervous even generate homework term paper miss bigger point though first demonstration student soon learn subject without need human teacher	5	[0.006225137278751089, 0.2037556555105071, 0.006227321878749884, 0.006221172256402807, 0.6664813983310611, 0.10484072798730548, 0.006248586757222523]	Positive
1.6e+18	student hands over essay arguing that humans will always be able to distinguish ai from other humans but its secretly written by gpt	student hands essay arguing humans always able distinguish ai humans secretly written gpt	student hand essay argue human always able distinguish ai human secretly write gpt	7	[0.010228400336318083, 0.010268951414085802, 0.010257253364357491, 0.010240161454386465, 0.3179269195949816, 0.010240666483415753, 0.6308376473524548]	Positive
1.6e+18	username technically today search is already powered like chatgpt not comparing the models just the idea but of course the output formating is quite different but i understand your point	technically today search already powered like comparing models idea course output formating quite different understand point	technically today search already power like compare model idea course output format quite different understand point	5	[0.1489370671530074, 0.00841794225996351, 0.008429794046687936, 0.008414647344255096, 0.8089347149752383, 0.008442377892188598, 0.008423456328658966]	Neutral
1.6e+18	look ai is super scary and should probably be reeled in but chatgpt is literally the best resource ive had for my c homework and is going to be the only reason i pass this term	look ai super scary probably reeled literally best resource ive homework going reason pass term	look ai super scary probably reel literally best resource ive homework go reason pas term	5	[0.15389070222938903, 0.008967410536566871, 0.008962148497511226, 0.08816003475478562, 0.3847371601296885, 0.008943442288779474, 0.34633910156327924]	Positive
1.6e+18	after the initial solution i prompted chatgpt in a similar way that i would prompt a student who made that mistake im impressed that it was able to fix the mistake and get the correct answer from my prompt it also then compared the new answer to the old one	initial solution prompted similar way would prompt student made mistake im impressed able fix mistake get correct answer prompt also compared new answer old one	initial solution prompt similar way would prompt student make mistake im impress able fix mistake get correct answer prompt also compare new answer old one	5	[0.00552323715017447, 0.005514514385481004, 0.005507581756241219, 0.005502601275079486, 0.9669231225917613, 0.005507931740581979, 0.005521011100680521]	Positive
1.6e+18	response from a friend not on ai twitter about chatgpts answer to their university homework question	response friend ai twitter s answer university homework question	response friend ai twitter s answer university homework question	7	[0.015947710437316177, 0.16370375945639645, 0.015946056397774123, 0.015922173304308777, 0.19044442437160122, 0.01596625562268856, 0.5820696204099146]	Neutral
1.6e+18	love this its crazy what the latest ai developments are bringing to the table and what it means for cc researchpolicy i tried looking at something similar with an older gpt version with similar	love crazy latest ai developments bringing table means cc researchpolicy tried looking something similar older gpt version similar	love crazy latest ai development bring table mean cc researchpolicy try look something similar older gpt version similar	5	[0.007542453407697414, 0.00753494067492192, 0.28955010233076117, 0.007540908852664402, 0.3806408230336938, 0.007555234026255545, 0.2996355376740057]	Positive
1.6e+18	gonna apply for every tech job and let chatgpt do the homework brb	gonna apply every tech job let homework brb	gon na apply every tech job let homework brb	7	[0.014318340610408141, 0.014322190232278919, 0.014380020039708619, 0.4170434821737587, 0.01433516304673164, 0.014329166419905654, 0.5112716374772082]	Neutral
1.6e+18	here is a super intelligent ai remembering the conversation between moses and the burning bush but of course moses is high af chatgpt openai	super intelligent ai remembering conversation moses burning bush course moses high af openai	super intelligent ai remember conversation moses burn bush course moses high af openai	3	[0.010259617520877602, 0.010219047782433027, 0.5503184596119827, 0.010212993314159105, 0.010252871255155553, 0.010219808771949172, 0.39851720174344274]	Positive
1.6e+18	i copypasted some of my computer vision assignment questions and chatgpt answers them much better than i actually did varunmayya was right when he said the end of college assignments is here	copypasted computer vision assignment questions answers much better actually varunmayya right said end college assignments	copypasted computer vision assignment question answer much better actually varunmayya right say end college assignment	5	[0.008951895723486923, 0.008948979814759016, 0.00896228357907877, 0.008938279112259409, 0.6425973286914681, 0.008941411880423722, 0.31265982119852403]	Positive
1.6e+18	this problem has important implications for the field of computer science and has been the subject of much research and discussion 33 chatgpt pvsnp	problem important implications field computer science subject much research discussion pvsnp	problem important implication field computer science subject much research discussion pvsnp	3	[0.11917209975393725, 0.01192511758977203, 0.43863568725172886, 0.011914362356247309, 0.3944885386432822, 0.01193750813019498, 0.011926686274837353]	Positive
1.6e+18	leaked openais next release of chatgpt includes a homework helper	leaked openais next release includes homework helper	leak openais next release include homework helper	1	[0.7483311428674829, 0.017912638944350412, 0.01795820792682093, 0.017902689957105682, 0.017889484878192717, 0.018035921840709027, 0.16196991358533844]	Neutral
1.6e+18	looking forward to experimenting with chatgpt at work in order to speed up research and decision making processes i think we are witnessing a revolutionary moment with its release chatgpt technology sre	looking forward experimenting work order speed research decision making processes think witnessing revolutionary moment release technology sre	look forward experiment work order speed research decision make process think witness revolutionary moment release technology sre	3	[0.3570327515054575, 0.007958578932731565, 0.38732836416968247, 0.007947657839347122, 0.223803203790323, 0.007967671260741218, 0.007961772501717158]	Neutral
1.6e+18	gpt3 the harvard ai safety team and the mit ai alignment team have been conducting research on how to create beneficial ai they have been researching topics such as safe exploration robustness interpretability and	gpt harvard ai safety team mit ai alignment team conducting research create beneficial ai researching topics safe exploration robustness	gpt harvard ai safety team mit ai alignment team conduct research create beneficial ai research topic safe exploration robustness	3	[0.1691971857287703, 0.007154910878994785, 0.7950088504510718, 0.007159779434610138, 0.007158009703208693, 0.007169356645322338, 0.00715190715802202]	Positive
1.6e+18	reading stories about openai and chatgpt watching github crowd and humanities scholars panic as ai writes complex code and reasonable sophomorejunior university level essays at ease learn to code and i assign essays not multiple choice crowds are both in shambles	reading stories openai watching github crowd humanities scholars panic ai writes complex code reasonable sophomorejunior university level essays ease learn code assign essays multiple choice crowds shambles	read story openai watch github crowd humanity scholar panic ai write complex code reasonable sophomorejunior university level essay ease learn code assign essay multiple choice crowd shamble	5	[0.11689526067513445, 0.2526482908297276, 0.005127330095847082, 0.0051164545115336465, 0.39740170273136577, 0.0930173276598537, 0.12979363349653766]	Negative
1.6e+18	this is amazing yet the future will be even better when creators get ahead of the ai teaching us teaching it creativity taken to new heights like lee sedol playing alphago generativeai chatgpt openai cyberfilmai	amazing yet future even better creators get ahead ai teaching us teaching creativity taken new heights like lee sedol playing alphago generativeai openai cyberfilmai	amaze yet future even better creator get ahead ai teach u teach creativity take new height like lee sedol play alphago generativeai openai cyberfilmai	7	[0.005977184960049926, 0.005966725974946919, 0.4634324516356737, 0.00596342117628698, 0.00597583283509786, 0.005964795842259185, 0.5067195875756856]	Positive
1.6e+18	chatgpt essay outline tool oh my god	essay outline tool oh god	essay outline tool oh god	7	[0.36535149002846645, 0.024056246421382394, 0.02383368964723456, 0.023830103628157153, 0.023875936317786974, 0.023842096340654675, 0.5152104376163179]	Neutral
1.6e+18	the openai models are mind blowing i recently defended a thesis for an msc in clincal epidemiology and biostatistics in august when i prompted the chatgpt on the same topic	openai models mind blowing recently defended thesis msc clincal epidemiology biostatistics august prompted topic	openai model mind blow recently defend thesis msc clincal epidemiology biostatistics august prompt topic	7	[0.32947494945774436, 0.009537357320505915, 0.009575688503695981, 0.009549552128866937, 0.21574103161353955, 0.00956313623518441, 0.4165582847404628]	Neutral
1.6e+18	chatgpt responses to my revolutions questions within milliseconds this program was released yesterday i would imagine there is a way to generate more inputs to produce a full essay	responses revolutions questions within milliseconds program released yesterday would imagine way generate inputs produce full essay	response revolution question within millisecond program release yesterday would imagine way generate input produce full essay	6	[0.00845460833207315, 0.008428882840740476, 0.12485675211201414, 0.00842153601246976, 0.35767284093813795, 0.48371418655318965, 0.008451193211375036]	Positive
1.6e+18	have been playing with chatgpt just like everyone else very impressive in many ways but some elementary school maths is not fully mastered apparently	playing like everyone else impressive many ways elementary school maths fully mastered apparently	play like everyone else impressive many way elementary school math fully master apparently	7	[0.010247178968433045, 0.01022794387644607, 0.0102168153813608, 0.010239775350142904, 0.010271348839336303, 0.01022730858721127, 0.9385696289970696]	Positive
1.6e+18	chatgpt via openai is pretty incredible my undergraduate thesis was about camus and sartres tumultuous relationship so i was curious if it could tell me anything about it not bad	via openai pretty incredible undergraduate thesis camus sartres tumultuous relationship curious could tell anything bad	via openai pretty incredible undergraduate thesis camus sartre tumultuous relationship curious could tell anything bad	7	[0.22026988913048168, 0.008964322017801299, 0.008979736971675992, 0.008956066936292738, 0.008971664887211165, 0.008973388484663374, 0.7348849315718737]	Positive
1.6e+18	decided to try out the openai chatgpt as i had some thoughts about business operations so i asked to see the responses gameflippingchanging not only did it simplify what i already knew but it added two other areas for me to research	decided try openai thoughts business operations asked see responses simplify already knew added two areas research	decide try openai think business operation ask see response simplify already know add two area research	5	[0.19445341109747336, 0.008420094846136, 0.00843718826142465, 0.08787078754317056, 0.6839514047567969, 0.008435679051221775, 0.008431434443776692]	Neutral
1.6e+18	interesting study about using chatbots primitive for the education of nursing students showed that their chatbot was not stat significant in demonstrating a difference in knowledge reasoning competency etc with chatgpt wonder how it would be now	interesting study using chatbots primitive education nursing students showed chatbot stat significant demonstrating difference knowledge reasoning competency etc wonder would	interest study use chatbots primitive education nurse student show chatbot stat significant demonstrate difference knowledge reason competency etc wonder would	5	[0.006813797241861493, 0.006849943509667372, 0.3022289594259737, 0.006831309433509145, 0.6636091832634348, 0.006838167003425471, 0.006828640122127889]	Positive
1.6e+18	chatgpt writes like an exceptionally precocious 12 year old so its been very funny to me to see college professors get upset about possible plagiarism applications	writes like exceptionally precocious year old funny see college professors get upset possible plagiarism applications	write like exceptionally precocious year old funny see college professor get upset possible plagiarism application	7	[0.008946638157251587, 0.009007741940766163, 0.008951176031920206, 0.008947994254947439, 0.008962155376728736, 0.008953064460540127, 0.9462312297778457]	Positive
1.6e+18	chatgpt is mindblowing academic essay writing as we knew it is done this wont replace everything tho it cant write original content	mindblowing academic essay writing knew done wont replace everything tho cant write original content	mindblowing academic essay write know do wont replace everything tho cant write original content	5	[0.009588951685519794, 0.009570239438529846, 0.00954339874086953, 0.009537398744516284, 0.9426248937114381, 0.009554233180673078, 0.009580884498453316]	Positive
1.6e+18	its pretty fun to iterate on a codeessaysong draft with chatgpt i wonder when we will see specific user interfaces for shared collaborations with llms	pretty fun iterate codeessaysong draft wonder see specific user interfaces shared collaborations llms	pretty fun iterate codeessaysong draft wonder see specific user interface share collaboration llm	1	[0.5796646638992916, 0.010222770667035969, 0.010241845061139062, 0.010211163092779068, 0.3691864088196502, 0.010238903885072556, 0.010234244575031666]	Positive
1.6e+18	the teaching opportunities provided by chatgpt are many and varied for these two questions i could foresee do you agree with this answer what if anything would you change about it one of these needs some work	teaching opportunities provided many varied two questions could foresee agree answer anything would change one needs work	teach opportunity provide many vary two question could foresee agree answer anything would change one need work	5	[0.0079469411475382, 0.007970474014690103, 0.21635760956141134, 0.007945175199683354, 0.7438262804721183, 0.007978482287708909, 0.007975037316849894]	Positive
1.6e+18	prof steven feiner columbia university is giving a special lecture at the university of tokyo and here is the answer by chatgpt about him	prof steven feiner columbia university giving special lecture university tokyo answer	prof steven feiner columbia university give special lecture university tokyo answer	2	[0.011920492562980034, 0.5716275252934699, 0.14376161637024137, 0.011987289578148761, 0.012036159045456091, 0.2366805192002176, 0.011986397949486124]	Positive
1.6e+18	i continue to believe that openais gpt3 bots are a cosmic plan to make ap courses and their ilk in college and beyond redundant and im cool with that daughter currently in said ap mindlessness now and i messing about with the chatbot	continue believe openais gpt bots cosmic plan make ap courses ilk college beyond redundant im cool daughter currently said ap mindlessness messing chatbot	continue believe openais gpt bot cosmic plan make ap course ilk college beyond redundant im cool daughter currently say ap mindlessness mess chatbot	7	[0.005982954862610391, 0.14310358181429472, 0.005986818990766731, 0.253123839120704, 0.005979934410482289, 0.0059816217150756665, 0.5798412490860663]	Negative
1.6e+18	chatgpt is my best friend and teacher now len this is used to find out how long something is like the length of a hitmans rap sheet range this is used to generate a sequence of numbers like the serial numbers on a stack of stolen bills python pythoncode	best friend teacher len used find long something like length hitmans rap sheet range used generate sequence numbers like serial numbers stack stolen bills python pythoncode	best friend teacher len use find long something like length hitman rap sheet range use generate sequence number like serial number stack steal bill python pythoncode	6	[0.1517331748805538, 0.0053086297709049515, 0.005305722713882423, 0.005306155888949832, 0.0053145036867328545, 0.6112752708773008, 0.21575654218167528]	Positive
1.6e+18	essays arent dead everyone needs to relax you just need to ask chatgpt if the essay was written by a human or an ai	essays arent dead everyone needs relax need ask essay written human ai	essay arent dead everyone need relax need ask essay write human ai	7	[0.011009051049462393, 0.011033040453247116, 0.011033530369283171, 0.011010148600061593, 0.011044642521270458, 0.011010643821105249, 0.93385894318557]	Negative
1.6e+18	everyone worried about ai gpt3 will lead to increased and undetected student cheating solution seems obvious to me someone pls create a gpt3 based tool that will grade my students work for me	everyone worried ai gpt lead increased undetected student cheating solution seems obvious someone pls create gpt based tool grade students work	everyone worry ai gpt lead increase undetected student cheat solution seem obvious someone pls create gpt base tool grade student work	2	[0.0065293623854761045, 0.6735136624398427, 0.006509526824501255, 0.006514746238160429, 0.29387765569794194, 0.00652121650700578, 0.0065338299070718696]	Negative
1.6e+18	playing around with username chatgpt i am left impressed with its answer to can you write a short essay about the advantages of continuum robots over conventional robots not bad username	playing around left impressed answer write short essay advantages continuum robots conventional robots bad	play around leave impress answer write short essay advantage continuum robot conventional robot bad	7	[0.009545131355312974, 0.009555819376854426, 0.009544457038965174, 0.009536333597455898, 0.2766855190079281, 0.009565193752745269, 0.6755675458707381]	Negative
1.6e+18	username oh i see thanks for showing this the fact that it keeps track of what went before in the conversation means its like prompting and reprompting gpt3 for different parts of an essay without having to include bits for context	oh see thanks showing fact keeps track went conversation means like prompting reprompting gpt different parts essay without include bits context	oh see thank show fact keep track go conversation mean like prompt reprompting gpt different part essay without include bite context	5	[0.006520695767993376, 0.006504463550126872, 0.006515352702429612, 0.006504812890571388, 0.6144664179005004, 0.006522496602173484, 0.352965760586205]	Negative
1.6e+18	username ive poked at an ai writing service that uses gpt and right now it cant generate anything decent without a lot of prodding and correction if it manages to produce something decent right off the bat its a miracle of course its bound to improve	ive poked ai writing service uses gpt right cant generate anything decent without lot prodding correction manages produce something decent right bat miracle course bound improve	ive poke ai write service us gpt right cant generate anything decent without lot prod correction manage produce something decent right bat miracle course bind improve	5	[0.09543720925732185, 0.0053096380951068965, 0.0053112040749682685, 0.005304289570976708, 0.7850823518726753, 0.09824753974615737, 0.005307767382793541]	Positive
1.6e+18	username sorry but whats your point these are answers from a student they are good but i thought you would ask chatgpt to answer them again whats your point	sorry whats point answers student good thought would ask answer whats point	sorry whats point answer student good think would ask answer whats point	5	[0.010994852430269519, 0.011032010323290457, 0.010996186917096789, 0.011009957094272804, 0.9339103809577233, 0.011009854787769188, 0.011046757489577876]	Positive
1.6e+18	its hard to overstate the significance of chatgpt for education personalized learning scaling up and down subject matter to meet a student is the holy grail for edtech this might be it remarkable	hard overstate significance education personalized learning scaling subject matter meet student holy grail edtech might remarkable	hard overstate significance education personalize learn scale subject matter meet student holy grail edtech might remarkable	6	[0.008418310604697462, 0.29224193717771985, 0.2516019267135286, 0.008417091537530116, 0.008449326024410713, 0.42242603478199725, 0.00844537316011606]	Positive
1.6e+18	the impact of chatgpt and other ai tools on academic writing are overblown while current tools are great at explaining concepts they are terrible at crafting persuasive arguments critical evaluation and justification are are the essence of a good essay	impact ai tools academic writing overblown current tools great explaining concepts terrible crafting persuasive arguments critical evaluation justification essence good essay	impact ai tool academic write overblown current tool great explain concept terrible craft persuasive argument critical evaluation justification essence good essay	5	[0.006508755335146055, 0.3310671058541386, 0.04688018552656269, 0.006497289583256684, 0.5960238192359285, 0.00651182537031312, 0.00651101909465431]	Positive
1.6e+18	the impact of gpt and other ai tools on academic writing are overblown while current tools are great at explaining concepts they are terrible at crafting persuasive arguments critical evaluation and justification are are the essence of a good essay	impact gpt ai tools academic writing overblown current tools great explaining concepts terrible crafting persuasive arguments critical evaluation justification essence good essay	impact gpt ai tool academic write overblown current tool great explain concept terrible craft persuasive argument critical evaluation justification essence good essay	5	[0.006228717512102667, 0.3148494759587039, 0.04747122257447813, 0.006217364801839947, 0.6127742968298817, 0.006229013593562675, 0.006229908729431047]	Positive
1.6e+18	i went to the chatgpt to test it out but wanted to dive into a deeper conversation than the typical chatbot first i asked for it to provide a set of learning outcomes for a onehour class to undergraduate business students on json	went test wanted dive deeper conversation typical chatbot first asked provide set learning outcomes onehour class undergraduate business students json	go test want dive deeper conversation typical chatbot first ask provide set learn outcome onehour class undergraduate business student json	1	[0.35545244570209017, 0.2356849457158778, 0.0068287845841463815, 0.006848521230626042, 0.16789237147681532, 0.006837414556154266, 0.2204555167342898]	Positive
1.6e+18	ai made my lesson plan for todays class in the early hours of the am i talked with username new chatgpt for ideas about how to teach undergraduates noncs majors about json which was the topic of todays class the results were remarkable heres a chatgpt	ai made lesson plan todays class early hours talked new ideas teach undergraduates noncs majors json topic todays class results remarkable heres	ai make lesson plan today class early hour talk new idea teach undergraduate noncs major json topic today class result remarkable here	7	[0.2133606530815045, 0.006235854671083567, 0.0062454646773703005, 0.00623258330555661, 0.006232878963736693, 0.3578656418977868, 0.4038269234029616]	Positive
1.6e+18	username chatgpt is incredible at both content generation and knowledge retrieval what are your thoughts on how this could affect the concept of plagiarism in education	incredible content generation knowledge retrieval thoughts could affect concept plagiarism education	incredible content generation knowledge retrieval think could affect concept plagiarism education	5	[0.10009081428998857, 0.011994102758320946, 0.25310430268817335, 0.011912886518870807, 0.5990306634510437, 0.011934515107468192, 0.011932715186134374]	Positive
1.6e+18	yall shouldnt fuck chatgpt up i gotta write a dissertation	yall shouldnt fuck gotta write dissertation	yall shouldnt fuck get ta write dissertation	7	[0.017867263285071655, 0.017898566110976025, 0.017857454173191546, 0.01787135554352758, 0.017915842588023315, 0.017873918433633215, 0.8927155998655767]	Negative
1.6e+18	username disagree while gpt is good at explaining concepts it isnt good at developing a persuasive argument theres a severe lack of critical evaluation in its answers i put in the essay questions for my courses and none of the answers would do well	disagree gpt good explaining concepts isnt good developing persuasive argument theres severe lack critical evaluation answers put essay questions courses none answers would well	disagree gpt good explain concept isnt good develop persuasive argument there severe lack critical evaluation answer put essay question course none answer would well	5	[0.0057279825901544465, 0.005730045455484168, 0.005733444902781049, 0.005719483337630734, 0.9656090835874179, 0.005746924327871442, 0.005733035798660085]	Positive
1.6e+18	username and this is a oneline prompt a great strategy here is to start with a simple request eg write a research report the magic comes from then asking chatgpt to include or remove other details as you progress take a look ive certainly read worse	oneline prompt great strategy start simple request eg write research report magic comes asking include remove details progress take look ive certainly read worse	oneline prompt great strategy start simple request eg write research report magic come ask include remove detail progress take look ive certainly read worse	5	[0.1972610625315796, 0.005726030201619568, 0.005732351459692312, 0.0057235945528995745, 0.774086074561802, 0.005736578827220763, 0.0057343078651860965]	Positive
1.6e+18	by this time next year every high school and college paper will be written by openais chat gpt	time next year every high school college paper written openais chat gpt	time next year every high school college paper write openais chat gpt	7	[0.01103750211397971, 0.011015134367267936, 0.0110402351036583, 0.12555366580408112, 0.011012965174457568, 0.011027983536208602, 0.8193125139003468]	Positive
1.6e+18	this is a big problem chatgpt will just regurgitate text and info from mainstream media and if chatgpt becomes mainstream and people start believing it then we have a huge issue use this for college essays not for fact checking or labeling people	big problem regurgitate text info mainstream media becomes mainstream people start believing huge issue use college essays fact checking labeling people	big problem regurgitate text info mainstream medium become mainstream people start believe huge issue use college essay fact check label people	5	[0.006563947869705249, 0.006522395120298354, 0.00653813719683003, 0.006502900747205225, 0.7452815862639404, 0.006519508664911055, 0.22207152413710973]	Positive
1.6e+18	dear teachers dont let your students know about chatgpt	dear teachers dont let students know	dear teacher dont let student know	7	[0.02043169667380174, 0.020538807609505678, 0.02041653984259355, 0.020422340078190403, 0.02046364708640306, 0.020433534753255482, 0.8772934339562501]	Neutral
1.6e+18	all seo engagement farmers after the release of chatgpt	seo engagement farmers release	seo engagement farmer release	1	[0.8284916693416129, 0.028576824913453452, 0.028588271515030975, 0.028575519294512252, 0.028572039260620092, 0.02860920266595305, 0.028586473008817406]	Neutral
1.6e+18	i had thought that students would need a fair amount of rhetorical savvy and prompt engineering savvy to get gpt3 or 4 to generate various pieces that add up to a longer essay but not anymore 1	thought students would need fair amount rhetorical savvy prompt engineering savvy get gpt generate various pieces add longer essay anymore	think student would need fair amount rhetorical savvy prompt engineer savvy get gpt generate various piece add longer essay anymore	5	[0.006854478417712264, 0.006831551312054512, 0.006812705433786094, 0.006815912900014904, 0.9590297910311295, 0.0068291733554833745, 0.006826387549819455]	Positive
1.6e+18	me write a 10 line play about president obama losing his cool with a 1st grade student who supported trump chatgpt took on the challenge impressively	write line play president obama losing cool st grade student supported trump took challenge impressively	write line play president obama lose cool st grade student support trump take challenge impressively	7	[0.0089475953441769, 0.008987449205470423, 0.008971762321089535, 0.00895445408855161, 0.008962519173377089, 0.1891732169963522, 0.7660030028709823]	Positive
1.6e+18	username are you following the chatgpt story your students should definitely be aware of this development example	following story students definitely aware development example	follow story student definitely aware development example	5	[0.33463180207559695, 0.1372458294578361, 0.017975519253509504, 0.017895372779616222, 0.45632910604723936, 0.01795174945701807, 0.01797062092918378]	Positive
1.6e+18	username right but alexa cant help you do your homework or fix software bugs or write essays or debug stack traces chatgpt can what applications become possible when you put that into alexa form what if i could share my codebase with alexa and talk to it as it was another developer	right alexa cant help homework fix software bugs write essays debug stack traces applications become possible put alexa form could share codebase alexa talk another developer	right alexa cant help homework fix software bug write essay debug stack trace application become possible put alexa form could share codebase alexa talk another developer	1	[0.5262775038441362, 0.0053066186282122296, 0.005304325115433447, 0.005297832792549582, 0.0053176160147337306, 0.0053094827859166615, 0.44718662081901817]	Positive
1.6e+18	2030 homework what gpt9 prompt will most effectively write an essay about the civil war	homework gpt prompt effectively write essay civil war	homework gpt prompt effectively write essay civil war	7	[0.22351300118470194, 0.016002015639773593, 0.015900216681880772, 0.016110125014570993, 0.01592369475056525, 0.016001558605594365, 0.6965493881229131]	Positive
1.6e+18	by using chatgpt writers can generate highquality content quickly and easily without the need for extensive research or editing this has the potential to transform the writing profession in its core making it more efficient and productive	using writers generate highquality content quickly easily without need extensive research editing potential transform writing profession core making efficient productive	use writer generate highquality content quickly easily without need extensive research edit potential transform write profession core make efficient productive	1	[0.6503504829956335, 0.006831756683984422, 0.13335851266968735, 0.006830296433157723, 0.18898149141748796, 0.006824241870902159, 0.006823217929146834]	Positive
1.6e+18	chatgpt iteration speed is as of this week it can now do your homework fix your code build your website generate prompts pretend to be a human answer questions better than google get tricked into removing chat restrictions	iteration speed week homework fix code build website generate prompts pretend human answer questions better google get tricked removing chat restrictions	iteration speed week homework fix code build website generate prompt pretend human answer question better google get trick remove chat restriction	5	[0.2792628401170785, 0.006519909596494468, 0.006503387609663504, 0.006502384048790735, 0.6881160023984253, 0.006546022905118877, 0.006549453324428552]	Positive
1.6e+18	chatgpt gives some solid coaching	gives solid coaching	give solid coach	5	[0.03597326641283464, 0.03572322602885385, 0.035786277751147136, 0.03594131302757792, 0.7848580078529162, 0.03594527308127456, 0.03577263584539568]	Neutral
1.6e+18	username mike have you tried the gpt ai chat tool yet it can do anything except for videos for now i guess i just asked it to create a python quiz question and it gave me this	mike tried gpt ai chat tool yet anything except videos guess asked create python quiz question gave	mike try gpt ai chat tool yet anything except video guess ask create python quiz question give	5	[0.3246104001741084, 0.007976783914999138, 0.00797397791773813, 0.007962984072530018, 0.41277514475969584, 0.007968166398600152, 0.23073254276232846]	Neutral
1.6e+18	gpt3 out here answering my wifes ap bio homework really impressed by how it remembers context there were a few spots where i just assumed id have to rephrase but didnt need to	gpt answering wifes ap bio homework really impressed remembers context spots assumed id rephrase didnt need	gpt answer wife ap bio homework really impress remember context spot assume id rephrase didnt need	5	[0.008415117872362826, 0.00841597476564756, 0.008407027319553763, 0.06395027739948746, 0.5641402702222872, 0.008416642571778573, 0.3382546898488827]	Positive
1.6e+18	asking an ai to write an essay chatgpt	asking ai write essay	ask ai write essay	7	[0.028664791054200413, 0.028777641050845064, 0.02882507685435785, 0.02862672685612796, 0.02865313503094285, 0.028631522178466682, 0.8278211069750593]	Neutral
1.6e+18	question 41 of assignment 2 due tomorrow in my molecular basis of cancer course 4450a western i didnt really think of point 1 that chatgpt gives to be honest wow	question assignment due tomorrow molecular basis cancer course western didnt really think point gives honest wow	question assignment due tomorrow molecular basis cancer course western didnt really think point give honest wow	5	[0.008420149226781219, 0.008416743554965975, 0.008421582936544944, 0.08591982144506212, 0.446584397409566, 0.00843234667603657, 0.43380495875104313]	Positive
1.6e+18	think it wouldnt be an exaggeration to say that the era of testing broad understanding via essay type descriptive questions is gone with the advent of such powerful language ai models perfectly acceptable answer this one from chatgpt	think wouldnt exaggeration say era testing broad understanding via essay type descriptive questions gone advent powerful language ai models perfectly acceptable answer one	think wouldnt exaggeration say era test broad understand via essay type descriptive question go advent powerful language ai model perfectly acceptable answer one	5	[0.005965805012172558, 0.0059748632223038224, 0.21008322315324424, 0.10393829354140065, 0.48930370326635536, 0.178755704820066, 0.005978406984457295]	Positive
1.6e+18	chatgpt means every school university needs to redo their grading system immediately using homework including written papers as part of a students grade will punish honest students while promoting dishonest ones	means every school university needs redo grading system immediately using homework including written papers part students grade punish honest students promoting dishonest ones	mean every school university need redo grade system immediately use homework include write paper part student grade punish honest student promote dishonest one	7	[0.0059675925588599955, 0.31904762975245765, 0.005975814387394499, 0.005968412763508091, 0.0059783536169418765, 0.005984912419437723, 0.6510772845014001]	Negative
1.6e+18	asking chatgpt how to get a book off a tall shelf assuming i am a teacher of different subjects surprisingly decent advice	asking get book tall shelf assuming teacher different subjects surprisingly decent advice	ask get book tall shelf assume teacher different subject surprisingly decent advice	5	[0.011026313968033911, 0.011022610840226554, 0.011022801702943775, 0.011010236225176422, 0.704325043848042, 0.011011964258411803, 0.2405810291571656]	Neutral
1.6e+18	today i used chatgpt to research and write landing page copy for over 40 industry and services pages for a client site today felt like a liar and a hero	today used research write landing page copy industry services pages client site today felt like liar hero	today use research write land page copy industry service page client site today felt like liar hero	1	[0.7208070581730555, 0.007953135952340559, 0.00797559098563293, 0.00794811287817052, 0.2393815263322988, 0.007954654705037131, 0.007979920973464493]	Neutral
1.6e+18	username it will also help students comprehend and understand whats being asked of them so even if the essays not written by gpt the student likely gained a better understanding due to gpt	also help students comprehend understand whats asked even essays written gpt student likely gained better understanding due gpt	also help student comprehend understand whats ask even essay write gpt student likely gain better understand due gpt	5	[0.0075398852803389175, 0.007569162400584006, 0.0075322197219589195, 0.007536023579070356, 0.9547164800089591, 0.007545373015228656, 0.007560855993860023]	Positive
1.6e+18	chat gpt is truly a homework killer chatgpt	chat gpt truly homework killer	chat gpt truly homework killer	7	[0.023884145132360275, 0.023848050001747337, 0.02386543834365693, 0.023838944691227083, 0.023897331829078806, 0.023849397972236657, 0.856816692029693]	Neutral
1.6e+18	getting an a on this essay would require an analysis by gpt of the wholesale transfer pricing issues and how tesla and spacex avoids them via vertical integration rather than third party suppliers the benefits of more than one supplier of a given component should be discussed	getting essay would require analysis gpt wholesale transfer pricing issues tesla spacex avoids via vertical integration rather third party suppliers benefits one supplier given component discussed	get essay would require analysis gpt wholesale transfer price issue tesla spacex avoid via vertical integration rather third party supplier benefit one supplier give component discuss	6	[0.04373173872287916, 0.0053096054995187885, 0.2482254669481882, 0.005314718492961617, 0.34539776188814747, 0.3467084097939868, 0.005312298654317888]	Neutral
1.6e+18	okanother one i asked chatgpt to help me write a cold email asking 2023 summer internship at username	okanother one asked help write cold email asking summer internship	okanother one ask help write cold email ask summer internship	7	[0.01308480780370017, 0.0130382458709175, 0.012994156859211365, 0.012996689327685095, 0.01302133987481515, 0.01302949092616895, 0.9218352693375018]	Negative
1.6e+18	username gpt3 written thesis soon	gpt written thesis soon	gpt write thesis soon	7	[0.028672555284974286, 0.028619002320078947, 0.028597354643828007, 0.02865059402312344, 0.028659983284472414, 0.028656468909421494, 0.8281440415341015]	Neutral
1.6e+18	username researchers do it for research andbut if you ask for smallpox dna theyll recognize it and probably call the fbi only takes one generative virus model that can hallucinate up genomes for pandemic pathogens just like chatgpt does with poems for this to end really badly	researchers research andbut ask smallpox dna theyll recognize probably call fbi takes one generative virus model hallucinate genomes pandemic pathogens like poems end really badly	researcher research andbut ask smallpox dna theyll recognize probably call fbi take one generative virus model hallucinate genome pandemic pathogen like poem end really badly	5	[0.005503417618560328, 0.005502209413401995, 0.11459467950460418, 0.05818383129905788, 0.40168262077554284, 0.2692950881850593, 0.14523815320377353]	Negative
1.6e+18	openais gpt continues to be pretty good at indonesian lots of potential in language teaching gptchat	openais gpt continues pretty good indonesian lots potential language teaching gptchat	openais gpt continue pretty good indonesian lot potential language teach gptchat	3	[0.011947165490195257, 0.011934351521851363, 0.47441363385386803, 0.01192795916746085, 0.15061747774518225, 0.011942454592313962, 0.3272169576291283]	Positive
1.6e+18	people are worrying about students writing their essays with gpt but i think its a good thing i once spent a semester helping a professor grade essays and they were so bad so mindblowingly bad that i think it would be an act of mercy to the graders to let an ai write them	people worrying students writing essays gpt think good thing spent semester helping professor grade essays bad mindblowingly bad think would act mercy graders let ai write	people worry student write essay gpt think good thing spend semester help professor grade essay bad mindblowingly bad think would act mercy grader let ai write	7	[0.005300389769058353, 0.005311425412416678, 0.005300600142099122, 0.00530070661223022, 0.12184904336891862, 0.005306258126867467, 0.8516315765684095]	Negative
1.6e+18	i wonder how many kids are using chatgpt to do their homework right now	wonder many kids using homework right	wonder many kid use homework right	7	[0.020432996353100495, 0.020473483959704174, 0.020428171371602143, 0.02042157111616725, 0.020496759368101827, 0.020453737004886494, 0.8772932808264376]	Positive
1.6e+18	in some cases chat gpt has an attribution problem the bhagavad gita by itself is of course not copyrighted but different translations are in this case chat gpt picks a verse verbatim from one of the translations cc username cc username	cases chat gpt attribution problem bhagavad gita course copyrighted different translations case chat gpt picks verse verbatim one translations cc cc	case chat gpt attribution problem bhagavad gita course copyright different translation case chat gpt pick verse verbatim one translation cc cc	5	[0.006528917299661024, 0.006510780396333524, 0.006516366066344744, 0.0065507677638919634, 0.5245274708922515, 0.4428355084658321, 0.006530189115685103]	Neutral
1.6e+18	unreal after feeding chatgpt several cfa exam prompts i am highly certain it would be able to ace the exam here is an example of the ai answering a level i question	unreal feeding several cfa exam prompts highly certain would able ace exam example ai answering level question	unreal feed several cfa exam prompt highly certain would able ace exam example ai answer level question	5	[0.00797180311425134, 0.007955887889385083, 0.0079636639627631, 0.3672608577981361, 0.5929312715328894, 0.007961479952453701, 0.00795503575012144]	Positive
1.6e+18	chatgpt is a blessing for engineering students we dont need to waste time doing assignments and lab work just hope that it stays free for students	blessing engineering students dont need waste time assignments lab work hope stays free students	bless engineer student dont need waste time assignment lab work hope stay free student	7	[0.19697746568174632, 0.00958413468029484, 0.08145220432550361, 0.009534943850085704, 0.009558203854435196, 0.009549343681549378, 0.6833437039263849]	Positive
1.6e+18	temporary break from twitter k chatgpt is absolutely wild 5 paragraph essay about alexis de tocqueville why the electoral college should be reformed in the style of a 1930s gangster essay about obamas dog with 3 apa citations poem about a sewing machine	temporary break twitter absolutely wild paragraph essay alexis de tocqueville electoral college reformed style gangster essay obamas dog apa citations poem sewing machine	temporary break twitter absolutely wild paragraph essay alexis de tocqueville electoral college reform style gangster essay obamas dog apa citation poem sew machine	7	[0.005964303991267122, 0.005966354327983087, 0.22263148892427229, 0.005964702592770397, 0.005971941215674301, 0.3575585998302956, 0.3959426091177372]	Positive
1.6e+18	my son is 11 so of course we asked the chatgpt to write a story with ben 10 and bey blades hilarious	son course asked write story ben bey blades hilarious	son course ask write story ben bey blade hilarious	7	[0.01433477821110739, 0.014293404379619018, 0.014303790569761974, 0.014308586915942592, 0.014322587040677941, 0.014304887546514263, 0.9141319653363769]	Positive
1.6e+18	openais new chatgpt writes a script of an architectural studio final review where the student projects are reviewed by the cast of seinfeld	openais new writes script architectural studio final review student projects reviewed cast seinfeld	openais new write script architectural studio final review student project review cast seinfeld	1	[0.3926568463550906, 0.010275563086627958, 0.010235946442921475, 0.20296949216673976, 0.01025948810578907, 0.363304803920347, 0.010297859922484194]	Positive
1.6e+18	i gave chatgpt my banger essay prompt that moonbeam absolutely fumbled and it performed much better c great effort	gave banger essay prompt moonbeam absolutely fumbled performed much better great effort	give banger essay prompt moonbeam absolutely fumble perform much better great effort	5	[0.011043652815738152, 0.010999812956974058, 0.011000055779754282, 0.011054035822797226, 0.5700614608592327, 0.011023097527483844, 0.37481788423801987]	Positive
1.6e+18	note chatgpt makes some serious errors in here perhaps the least of which is saying ben klein was an influential economist but this is as good as plenty of academic writing out there hmm perhaps chatgpt needs a harder thing to replicate than academic drivel	note makes serious errors perhaps least saying ben klein influential economist good plenty academic writing hmm perhaps needs harder thing replicate academic drivel	note make serious error perhaps least say ben klein influential economist good plenty academic write hmm perhaps need harder thing replicate academic drivel	5	[0.00595862383660076, 0.005967760921118326, 0.005970347443566844, 0.005971033554695151, 0.695139795101524, 0.2750220458008949, 0.005970393341599934]	Negative
1.6e+18	for all of the stemlords who dont get how the underpaid humanities grad students who grade the essays can tell these chatgpt essays are basically the same as someone lifting code from a quora post and including no documentation and only a single commit	stemlords dont get underpaid humanities grad students grade essays tell essays basically someone lifting code quora post including documentation single commit	stemlords dont get underpay humanity grad student grade essay tell essay basically someone lift code quora post include documentation single commit	7	[0.18531745321594628, 0.006508951063945463, 0.006506010551941185, 0.00650944082036348, 0.0065222265752660265, 0.2117776119859706, 0.5768583057865669]	Negative
1.6e+18	username have gpt write the essay and students do the bilbo	gpt write essay students bilbo	gpt write essay student bilbo	7	[0.2715499929225643, 0.023995026715954697, 0.023818186669104714, 0.023859762326119464, 0.02386396738602393, 0.0238553922260375, 0.6090576717541953]	Neutral
1.6e+18	mind blown right now at the application set for the new natural language processor tool of chatgpt and l successors to come financial or historical research making a presentation in powerpoint coding engineering this gets quickly into tony stark territory	mind blown right application set new natural language processor tool successors come financial historical research making presentation powerpoint coding engineering gets quickly tony stark territory	mind blow right application set new natural language processor tool successor come financial historical research make presentation powerpoint cod engineer get quickly tony stark territory	1	[0.4706218146355838, 0.0055101254868133035, 0.2449632258101455, 0.005504159545646632, 0.005530918534235623, 0.2623431912943808, 0.005526564693194358]	Positive
1.6e+18	is gpt3 powerful enough to do my homework yet	gpt powerful enough homework yet	gpt powerful enough homework yet	7	[0.20291938419005437, 0.02390140282038253, 0.023878270703587428, 0.023905444484127812, 0.023959815376706873, 0.023835763559259916, 0.6775999188658811]	Positive
1.6e+18	some loser is going to build a tool for admins and teachers to catch students using chatgpt probably the same person who reminded the teacher about the homework in grade school	loser going build tool admins teachers catch students using probably person reminded teacher homework grade school	loser go build tool admins teacher catch student use probably person remind teacher homework grade school	2	[0.00842555729157407, 0.5341364791154457, 0.008406952292122937, 0.008483036976529275, 0.008423214945055442, 0.00841373002011483, 0.42371102935915783]	Neutral
1.6e+18	with openais chatgpt the evaluation of research grant proposals should come down to experimental design and preliminary data the writing and story will be consistently great across every proposal i also expect a huge rise in grant proposal submissions academictwitter	openais evaluation research grant proposals come experimental design preliminary data writing story consistently great across every proposal also expect huge rise grant proposal submissions academictwitter	openais evaluation research grant proposal come experimental design preliminary data write story consistently great across every proposal also expect huge rise grant proposal submission academictwitter	6	[0.005512013469335933, 0.005523798887710632, 0.12284937482997538, 0.005512929003264032, 0.005521070834242906, 0.8495608362450622, 0.005519976730408971]	Positive
1.6e+18	i asked chatgpt to write me an essay based on an alevel general paper gp essay question scientific advancement breeds complacency how far do you agree how would you grade it	asked write essay based alevel general paper gp essay question scientific advancement breeds complacency far agree would grade	ask write essay base alevel general paper gp essay question scientific advancement breed complacency far agree would grade	5	[0.007524811747522565, 0.0075446423928721175, 0.0759945832733947, 0.007550848175118595, 0.8862661954987255, 0.007552644890104046, 0.00756627402226259]	Negative
1.6e+18	username ive been testing gpt all day on questions i give to my university students none of the responses it generated would do very well its good at explaining concepts but bad at critical evaluation it would be great for high school assignments tho	ive testing gpt day questions give university students none responses generated would well good explaining concepts bad critical evaluation would great high school assignments tho	ive test gpt day question give university student none response generate would well good explain concept bad critical evaluation would great high school assignment tho	5	[0.005505633761765633, 0.005531763623395737, 0.0055035284316527055, 0.005516170462039838, 0.611013523540461, 0.00552439841993813, 0.36140498176074687]	Positive
1.6e+18	ai is beginning to change everything we know about how humans learn chatgpt gives superior explanations for certain concepts than any of my college professors now its even easier and more efficient to learn things on your own	ai beginning change everything know humans learn gives superior explanations certain concepts college professors even easier efficient learn things	ai begin change everything know human learn give superior explanation certain concept college professor even easier efficient learn thing	5	[0.007157950925029281, 0.2946040784525353, 0.007173714144589754, 0.007175026093411482, 0.6695474564028073, 0.007160022638253342, 0.007181751343373495]	Positive
1.6e+18	ive been toying for a few hours with chatgpt username for information on clinical exams topics in neuroscience general career research and life advice and am really impressed by the quality of responses and outputs seems like a very powerful assistant across many fields	ive toying hours information clinical exams topics neuroscience general career research life advice really impressed quality responses outputs seems like powerful assistant across many fields	ive toy hour information clinical exam topic neuroscience general career research life advice really impress quality response output seem like powerful assistant across many field	5	[0.050805152693797304, 0.005504917429024702, 0.19616854823429222, 0.08432411284142807, 0.6521615175374622, 0.005521430991505119, 0.005514320272490449]	Positive
1.6e+18	college professors this new gpt ai chat is absolutely incredible looks like it can create a quality essays with a single prompt higher education is changed forever the internet 5 minutes later	college professors new gpt ai chat absolutely incredible looks like create quality essays single prompt higher education changed forever internet minutes later	college professor new gpt ai chat absolutely incredible look like create quality essay single prompt higher education change forever internet minute later	7	[0.14772246358711194, 0.006235116368803707, 0.2024375485010993, 0.006227179431644914, 0.00623707600560534, 0.006235087896218963, 0.6249055282095158]	Positive
1.6e+18	username thanks for sharing this by the way of course the chat gpt is surprising what can it make us so much answers to all sort of question	thanks sharing way course chat gpt surprising make us much answers sort question	thank share way course chat gpt surprise make u much answer sort question	5	[0.22133427396235486, 0.011017246883470179, 0.011023350927268253, 0.011014125783922689, 0.7235458490773212, 0.011017117650305098, 0.011048035715357628]	Positive
1.6e+18	username if you care enough you can look further into any search engine result and make a more informed assessment of its legitimacy chatgpt doesnt provide sources maybe it should	care enough look search engine result make informed assessment legitimacy doesnt provide sources maybe	care enough look search engine result make inform assessment legitimacy doesnt provide source maybe	5	[0.009542066210283718, 0.009551932407586115, 0.009539177770407562, 0.009531471306284334, 0.7833863203803407, 0.16890623941521127, 0.009542792509886296]	Neutral
1.6e+18	chatgpts ideas on how to reform education	s ideas reform education	s idea reform education	3	[0.2267630493372736, 0.03585071522122615, 0.5940598810557367, 0.035714922068178855, 0.03593772805148924, 0.03585703371220102, 0.0358166705538945]	Neutral
1.6e+18	username some college kid is submitting a chatgpt written essay right now as we speak i guarantee it	college kid submitting written essay right speak guarantee	college kid submit write essay right speak guarantee	7	[0.015892214014274722, 0.015910657599692565, 0.01589257413752216, 0.015918132287592857, 0.015918244157900663, 0.0158994516206302, 0.9045687261823869]	Positive
1.6e+18	username in 1984 my parents had to walk 7 miles to school all uphill in the freezing rain and snow and all that jaz now kids just turn on zoom mute and play video games until they hear their name at which point they get chatgpt to answer for them 2022 1984	parents walk miles school uphill freezing rain snow jaz kids turn zoom mute play video games hear name point get answer	parent walk mile school uphill freeze rain snow jaz kid turn zoom mute play video game hear name point get answer	7	[0.006522238004320005, 0.0760006996977538, 0.006505682793980683, 0.006508347293630318, 0.00651836410931277, 0.006511290421331992, 0.8914333776796703]	Negative
1.6e+18	i asked chatgpt this question but of course it was not going to tell me what do you think 33	asked question course going tell think	ask question course go tell think	5	[0.020487211656579143, 0.0204280382250579, 0.02042085919062951, 0.02042747336678214, 0.8772592514435336, 0.02044852256403357, 0.020528643553384122]	Neutral
1.6e+18	before we all get excited about chatgpt i asked a simple elementary school math question it gave me a wrong answer x225 the correct answer is x2 the error is in the arrow how come ai be wrong	get excited asked simple elementary school math question gave wrong answer correct answer error arrow come ai wrong	get excite ask simple elementary school math question give wrong answer correct answer error arrow come ai wrong	5	[0.007547103470520809, 0.0075489138313909725, 0.007577184813223299, 0.007535645094870284, 0.7501098980986666, 0.007528654010481548, 0.21215260068084663]	Negative
1.6e+18	gpt3 applies to grad school	gpt applies grad school	gpt apply grad school	7	[0.02868437323833832, 0.028608130509177265, 0.028700245827326092, 0.028676824005830506, 0.02877017769650542, 0.028747750323128887, 0.8278124983996935]	Neutral
1.6e+18	i really just want to sit down and pick a scholars mind on chatgpt and ethical ai in general some of the things i have been reading yesterday has been blowing my mind at the speed of light	really want sit pick scholars mind ethical ai general things reading yesterday blowing mind speed light	really want sit pick scholar mind ethical ai general thing read yesterday blow mind speed light	5	[0.00842328946130637, 0.008426655684940356, 0.15336810742887194, 0.008524254641705784, 0.8043787672528582, 0.008420821678208115, 0.00845810385210951]	Positive
1.6e+18	chatgpt recommends this syllabus attendance course participation inclass presentations and group projects exams reflection papers	recommends syllabus attendance course participation inclass presentations group projects exams reflection papers	recommend syllabus attendance course participation inclass presentation group project exam reflection paper	7	[0.011062535154576973, 0.01103381739924915, 0.011015609877971627, 0.09407697224770603, 0.011029152106826737, 0.3480061547238859, 0.5137757584897836]	Neutral
1.6e+18	chatgpt has thoughts on how to address the challenges it will create in education	thoughts address challenges create education	think address challenge create education	2	[0.023873386645744475, 0.8567510626398893, 0.023953221197237144, 0.02381603562955393, 0.023889701548098177, 0.02386496179314699, 0.02385163054633007]	Neutral
1.6e+18	username chatgpt shares our ideas on the future of knowledge management tools a nlu based service information extraction ranking knowledge graphs to organize information flows collaboration on ideas research in the community of peers chatgpt knowledgemanagement	shares ideas future knowledge management tools nlu based service information extraction ranking knowledge graphs organize information flows collaboration ideas research community peers	share idea future knowledge management tool nlu base service information extraction rank knowledge graph organize information flow collaboration idea research community peer	1	[0.5703958749388389, 0.00622343379562567, 0.12055833026432962, 0.006218018956020163, 0.28416098715533566, 0.006228393726636549, 0.0062149611632133835]	Negative
1.6e+18	some teacher is going to create an ai to detect when chatgpt is used by lazy students and that is going to be how the world ends	teacher going create ai detect used lazy students going world ends	teacher go create ai detect use lazy student go world end	2	[0.011937472118325713, 0.4878377727640257, 0.011942328717348029, 0.011915356817703638, 0.01192757130948611, 0.011927608510543941, 0.45251188976256684]	Negative
1.6e+18	chatgpt the first ai product im willing to pay for great job by username and team why this is different research preview and the results are astounding this is like alfred coming to life just graduated little rough but sophisticated	first ai product im willing pay great job team different research preview results astounding like alfred coming life graduated little rough sophisticated	first ai product im will pay great job team different research preview result astound like alfred come life graduate little rough sophisticate	1	[0.370878191100748, 0.006225396290670485, 0.006236904589496026, 0.006225466620794217, 0.31951684487185894, 0.006235692207084433, 0.28468150431934786]	Positive
1.6e+18	yes im still obsessed with chatgpt sorry yall someone gave it a prompt write me an essay for thermodynamics how it effects me as a lesbian and i swear to god the ai wrote	yes im still obsessed sorry yall someone gave prompt write essay thermodynamics effects lesbian swear god ai wrote	yes im still obsess sorry yall someone give prompt write essay thermodynamics effect lesbian swear god ai write	7	[0.007561859684099374, 0.007534723734956966, 0.007544099705827748, 0.0075329960527573524, 0.007548894593324017, 0.0075405353853892545, 0.9547368908436452]	Negative
1.6e+18	this is actually wild chatgpt will even respond to you with relevant code snippet examples i have no doubt this is going to change a lot about how we research and gather information on the web	actually wild even respond relevant code snippet examples doubt going change lot research gather information web	actually wild even respond relevant code snippet example doubt go change lot research gather information web	5	[0.008440740007280657, 0.008418158203701879, 0.008424601490669979, 0.008408871185552311, 0.949449062958243, 0.008428854604499207, 0.008429711550052699]	Positive
1.6e+18	im glad that chatgpt wasnt around when i was in school	im glad wasnt around school	im glad wasnt around school	7	[0.023821649894636934, 0.023827686842272593, 0.023823156851177717, 0.023839271182136846, 0.023851740821149676, 0.023823186818721753, 0.8570133075899045]	Positive
1.6e+18	chatgpt is legit helping me learn go right now so cool being able to ask questions about the parts you dont understand and getting tailored answers feels like a real teacher	legit helping learn go right cool able ask questions parts dont understand getting tailored answers feels like real teacher	legit help learn go right cool able ask question part dont understand get tailor answer feel like real teacher	5	[0.007167367714006923, 0.11612524774231288, 0.007148993966705211, 0.007153068542948187, 0.8480712328022778, 0.007155937522625874, 0.0071781517091230925]	Positive
1.6e+18	im less worried about chatgpt creating bad information than i am about engagement algorithms sowing strife we cant have a posttruth society if weve never had a truth society to begin with the big problem is the strong incentives we have to arbitrarily disagree	im less worried creating bad information engagement algorithms sowing strife cant posttruth society weve never truth society begin big problem strong incentives arbitrarily disagree	im le worry create bad information engagement algorithm sow strife cant posttruth society weve never truth society begin big problem strong incentive arbitrarily disagree	5	[0.0607626815990703, 0.005726593836261214, 0.005752025794448387, 0.005719118736888971, 0.5957144081553819, 0.005737379826190764, 0.3205877920517586]	Negative
1.6e+18	someone i know just wrote an essay on chatgpt and it was technically accurate submitting for grading	someone know wrote essay technically accurate submitting grading	someone know write essay technically accurate submit grade	7	[0.0158849891966529, 0.015914641842580242, 0.01587412290722479, 0.01590470363574447, 0.37871319435742595, 0.015921933150382237, 0.5417864149099892]	Positive
1.6e+18	openais chatgpt definitely needs to go back to school for basic pharmacokinetics training but in a few more iterations it might be really helpful	openais definitely needs go back school basic training iterations might really helpful	openais definitely need go back school basic train iteration might really helpful	5	[0.01102943733714303, 0.011022323058780077, 0.011040718516340049, 0.12511648716842869, 0.6920088184255098, 0.011025498210794963, 0.13875671728300326]	Positive
1.6e+18	chatgpt is amazing wish i had this back at my scholar years what a time to be alive	amazing wish back scholar years time alive	amaze wish back scholar year time alive	7	[0.017877322349727862, 0.017864499408457506, 0.017894184674067247, 0.01790222865717861, 0.189497297086175, 0.017877083064009494, 0.7210873847603844]	Positive
1.6e+18	username me with chatgpt in school	school	school	7	[0.07142857154959899, 0.07162035384823676, 0.07143945617782402, 0.07168990946358506, 0.07142942032650455, 0.07143096871605205, 0.5709613199181987]	Neutral
1.6e+18	holy shit chatgpt is actually teaching me quantum circuit programming pretty well	holy shit actually teaching quantum circuit programming pretty well	holy shit actually teach quantum circuit program pretty well	7	[0.014298575185643281, 0.01430482488467591, 0.014328171917578384, 0.014342609163412347, 0.3809969601596644, 0.014363342521992005, 0.5473655161670337]	Positive
1.6e+18	username has a better shot at disrupting google by becoming the funnel through which humans access google and thus owning the customer relationship and destroying ads revenue of course openai could also build a gpt engine as a gateway to the internet but chatgpt is not it	better shot disrupting google becoming funnel humans access google thus owning customer relationship destroying ads revenue course openai could also build gpt engine gateway internet	better shoot disrupt google become funnel human access google thus own customer relationship destroy ad revenue course openai could also build gpt engine gateway internet	1	[0.4543665231596602, 0.05636665620408215, 0.15493995197994262, 0.0055037221126408836, 0.31779859367845925, 0.005510382701809616, 0.005514170163405228]	Positive
1.6e+18	username i have finally figured out how to finish my phd dissertation chatgpt	finally figured finish phd dissertation	finally figure finish phd dissertation	7	[0.023837054515799542, 0.02381771491141433, 0.02385628174232689, 0.023865954894872077, 0.02390984952400071, 0.02391713002665047, 0.856796014384936]	Neutral
1.6e+18	been playing around with chatgpt this ai is really impressive so far i can imagine the growth in the next 5 or 10 years my experience and degree in wont have the same weight with this	playing around ai really impressive far imagine growth next years experience degree wont weight	play around ai really impressive far imagine growth next year experience degree wont weight	7	[0.009569827761470775, 0.009551328043873736, 0.15642873819520245, 0.009554738381311028, 0.3532074765443881, 0.009561230223808696, 0.45212666084994524]	Positive
1.6e+18	chatgpt taught me what i need to know for my chemistry quiz	taught need know chemistry quiz	teach need know chemistry quiz	7	[0.02386847601276156, 0.023897616226662203, 0.023849578268396066, 0.023847069970291904, 0.023955069426426303, 0.023826394255288763, 0.8567557958401731]	Neutral
1.6e+18	if you want to build on gpt3 check out username course from	want build gpt check course	want build gpt check course	1	[0.856906191620103, 0.023856208075104458, 0.023835048708188703, 0.02383306169370939, 0.023873292718552416, 0.023834273149965484, 0.02386192403437651]	Neutral
1.6e+18	gpt3 is trained using gpus on more than 800gb of data using sources like is a bunch of data crawled and stored from the internet webtext2 books1 books2scrapped books and of course wikipedia	gpt trained using gpus gb data using sources like bunch data crawled stored internet webtext books booksscrapped books course wikipedia	gpt train use gpus gb data use source like bunch data crawl store internet webtext book booksscrapped book course wikipedia	5	[0.00684820575723873, 0.00681340688227845, 0.00681535595200835, 0.00681051531236434, 0.7829329532964134, 0.00684317215067603, 0.18293639064902087]	Neutral
1.6e+18	i also asked chatgpt to write an essay on secularism in the maldives here is what it wrote 2n	also asked write essay secularism maldives wrote	also ask write essay secularism maldives write	5	[0.01788345163793725, 0.01791627710408921, 0.017873796722724978, 0.017876310259585335, 0.8925821018878174, 0.0178951923934652, 0.017972869994380723]	Neutral
1.6e+18	i asked chatgpt by username to write a short essay about the maldives democracy movement here is what it wrote find it here 1n	asked write short essay maldives democracy movement wrote find	ask write short essay maldives democracy movement write find	6	[0.014318779939844078, 0.014330238945118265, 0.014326260650042614, 0.014305082065987466, 0.44236035366176174, 0.48597467749870593, 0.014384607238539727]	Neutral
1.6e+18	its so much fun that i might not get much work done today unless chatgpt does it for me of course	much fun might get much work done today unless course	much fun might get much work do today unless course	5	[0.013040317714628597, 0.013004003315318577, 0.013011769703089815, 0.01300328103093826, 0.921856308150817, 0.013026525062906757, 0.013057795022300894]	Positive
1.6e+18	college admission essays but its chatgpt	college admission essays	college admission essay	7	[0.03571662781951904, 0.03580352251853321, 0.035716035471393695, 0.03589533542185485, 0.03573251025914466, 0.03572644948264727, 0.7854095190269073]	Neutral
1.6e+18	chatgpt social justice warrior climate researcher in a dilemma what will he do when his data doesnt match his theory	social justice warrior climate researcher dilemma data doesnt match theory	social justice warrior climate researcher dilemma data doesnt match theory	6	[0.01301305228396996, 0.012993078880043927, 0.01302702193948511, 0.013017332956061223, 0.08596226378144459, 0.8489669645260276, 0.013020285632967497]	Positive
1.6e+18	username i should reading the essay made me think gpt could do a better job than this i dont actually know where people are accessing that chat bot though	reading essay made think gpt could better job dont actually know people accessing chat bot though	read essay make think gpt could better job dont actually know people access chat bot though	7	[0.008424103326132353, 0.008423817488498807, 0.008422225224214108, 0.008425980194047417, 0.3490398122402915, 0.008422202373280485, 0.6088418591535354]	Positive
1.6e+18	chatgpt is broken for college assignments sad part is that i realized it after i am done with my engineering	broken college assignments sad part realized done engineering	break college assignment sad part realize do engineer	7	[0.137033473479383, 0.015918741870447516, 0.015914370262554375, 0.0159464836929149, 0.01594988688653099, 0.015919421604340747, 0.7833176222038285]	Negative
1.6e+18	im amazed at chatgpt i inputted my latex code for some lecture slides and asked it to generate some exam questions this is what i got back i cant believe that this tool both exists and is free	im amazed inputted latex code lecture slides asked generate exam questions got back cant believe tool exists free	im amaze inputted latex code lecture slide ask generate exam question get back cant believe tool exist free	5	[0.1878831405929377, 0.007546054720073956, 0.007528599806824554, 0.07388405318793778, 0.40669515276519863, 0.007553354219176203, 0.30890964470785137]	Positive
1.6e+18	i am loving chatgpt for questions that requires one word answer it is giving me an essay openaichat	loving questions requires one word answer giving essay openaichat	love question require one word answer give essay openaichat	5	[0.014379405947108107, 0.15309722867715395, 0.014334074343619826, 0.01431501025151562, 0.7751940045662323, 0.014321558266153639, 0.01435871794821664]	Positive
1.6e+18	this is incredible after using this briefly chatgpt has disrupted google though they probably have their own llm made homework obsolete made whitecollar work redundantgave 10x efficiency gains created an engine of immense knowledge and creativity great work username	incredible using briefly disrupted google though probably llm made homework obsolete made whitecollar work redundantgave efficiency gains created engine immense knowledge creativity great work	incredible use briefly disrupt google though probably llm make homework obsolete make whitecollar work redundantgave efficiency gain create engine immense knowledge creativity great work	5	[0.005748439822461363, 0.005744748905785571, 0.19736980757078032, 0.052426157471497516, 0.7272208518956534, 0.005733463251239556, 0.005756531082582121]	Positive
1.6e+18	ohh man hats off to username team chatgpt is just everything i wanted no more 50 tabs to research things	ohh man hats team everything wanted tabs research things	ohh man hat team everything want tab research thing	7	[0.32417762730776023, 0.014289802604213694, 0.014325104314968397, 0.014300677409783295, 0.01434376163858622, 0.014332452269176434, 0.6042305744555116]	Neutral
1.6e+18	waiting for when the teachers union begins to protest the introduction of gpt3 into schools	waiting teachers union begins protest introduction gpt schools	wait teacher union begin protest introduction gpt school	7	[0.01598967210532256, 0.015914860885125365, 0.01596704864902858, 0.015903372706698393, 0.015919144912309575, 0.015932801273848274, 0.9043730994676673]	Neutral
1.6e+18	username who needs gpt when you have grad students	needs gpt grad students	need gpt grad student	7	[0.028638908381053513, 0.028802322734141326, 0.028599131789219388, 0.02864676461587817, 0.02869188136562549, 0.02863100387592001, 0.8279899872381621]	Neutral
1.6e+18	where was gpt3 when i still was in university smh	gpt still university smh	gpt still university smh	7	[0.02862591657064537, 0.02885768558822416, 0.028654936931333076, 0.02875123589066112, 0.028674171096818492, 0.028687528617559452, 0.8277485253047583]	Neutral
1.6e+18	of course i am using gpt3 while the other output appears to be from the newly released gptchat it appears they were trained differently or the random seeds used were different llms are highly probabilistic models so they can give different outputs each time they are run	course using gpt output appears newly released gptchat appears trained differently random seeds used different llms highly probabilistic models give different outputs time run	course use gpt output appear newly release gptchat appear train differently random seed use different llm highly probabilistic model give different output time run	5	[0.2671105106767662, 0.005724669703030239, 0.005730742516710671, 0.005726576464825733, 0.7042434133978341, 0.005738446480677083, 0.005725640760155864]	Negative
1.6e+18	much better answer by chatgpt than google google could not even recommend the most popular username course on artificial intelligence for art and design but chatgpt knew about the field	much better answer google google could even recommend popular course artificial intelligence art design knew field	much better answer google google could even recommend popular course artificial intelligence art design know field	5	[0.008448772369383685, 0.008423923826943647, 0.30135297202620304, 0.008415894104650413, 0.656497728231604, 0.008433546982252798, 0.008427162458962177]	Positive
1.6e+18	username sure the student can cheat but no knowledge is gained goal of the university is still the knowledge and not grades we need a better system to test the knowledge than a grade on paper maybe gpt can help with that also by having conversation with student evaluating the knowldege	sure student cheat knowledge gained goal university still knowledge grades need better system test knowledge grade paper maybe gpt help also conversation student evaluating knowldege	sure student cheat knowledge gain goal university still knowledge grade need better system test knowledge grade paper maybe gpt help also conversation student evaluate knowldege	5	[0.005507781861542322, 0.34001079297883163, 0.005512523393212054, 0.1170193673039627, 0.5209238308746049, 0.005512396763978199, 0.005513306823868073]	Positive
1.6e+18	one neat thing you can do with chatgpt is to explore topics and use it as your teacher let it explain concepts to you and keep asking questions about the details there is an interesting question around teaching influencing and willful misinformation	one neat thing explore topics use teacher let explain concepts keep asking questions details interesting question around teaching influencing willful misinformation	one neat thing explore topic use teacher let explain concept keep ask question detail interest question around teach influence willful misinformation	5	[0.006505547088242393, 0.006519725214572477, 0.07471771745065184, 0.006499203192995536, 0.5704692606569983, 0.006519158944949656, 0.3287693874515898]	Neutral
1.6e+18	have the kids figured out that gpt3 will do their homework for them yet	kids figured gpt homework yet	kid figure gpt homework yet	7	[0.023850616715639983, 0.023834463534450023, 0.023819884653042692, 0.023859394787768624, 0.023898548925026016, 0.023829495372238756, 0.856907596011834]	Neutral
1.6e+18	holy shit openais chatgpt took one of my high school essay questions and successfully created an essay my question did not tell the ai to compare it to the original comics or give any historical context whatsoever but it did it even gave examples	holy shit openais took one high school essay questions successfully created essay question tell ai compare original comics give historical context whatsoever even gave examples	holy shit openais take one high school essay question successfully create essay question tell ai compare original comic give historical context whatsoever even give example	7	[0.0055164896757815265, 0.005514251063426993, 0.005516055719909934, 0.08303268203661082, 0.19912827517243445, 0.23816467267010294, 0.46312757366173335]	Positive
1.6e+18	looks like the old gpt3 trick of teaching a model to lie still works on chatgpt	looks like old gpt trick teaching model lie still works	look like old gpt trick teach model lie still work	5	[0.013043596405973608, 0.013014490946684656, 0.013042279106899464, 0.013008875061653586, 0.5942924936655973, 0.013073082383168655, 0.3405251824300226]	Positive
1.6e+18	well at least now i know for sure i was mostly programmed by the common wisdom in the cultures i grew up in and yet the common wisdom as a concept is ignored in academia three word slogans are the bread butter of common wisdom chatgpt is a revolutionary tool	well least know sure mostly programmed common wisdom cultures grew yet common wisdom concept ignored academia three word slogans bread butter common wisdom revolutionary tool	well least know sure mostly program common wisdom culture grow yet common wisdom concept ignore academia three word slogan bread butter common wisdom revolutionary tool	5	[0.005529327940246994, 0.005519197664445242, 0.0055370547131587565, 0.00550887733429154, 0.9668751085241268, 0.005510740420022281, 0.005519693403708241]	Negative
1.6e+18	chatgpt correctly answering questions from us medical licensing examination step 1 his indian parents would be so proud username	correctly answering questions us medical licensing examination step indian parents would proud	correctly answer question u medical license examination step indian parent would proud	4	[0.011919954940813916, 0.011924673531095102, 0.011925882225263976, 0.7356407386018695, 0.011974955799979214, 0.011923142460643407, 0.20469065244033494]	Positive
1.6e+18	ive never had an assignment done so quick this is nuts chatgpt	ive never assignment done quick nuts	ive never assignment do quick nut	7	[0.0204658802167098, 0.020439293186760066, 0.020433548468493143, 0.02041577179088581, 0.02051491405202842, 0.02044358086669552, 0.8772870114184272]	Positive
1.6e+18	i asked chatgpt a question derived from my phd research problem hoping it would fail because i wrote about aspects of ip nobody cares about it answered moreless correctly if us law applied holy smokes but apparently was not trained with the eu term directive pfew	asked question derived phd research problem hoping would fail wrote aspects ip nobody cares answered moreless correctly us law applied holy smokes apparently trained eu term directive pfew	ask question derive phd research problem hop would fail write aspect ip nobody care answer moreless correctly u law apply holy smoke apparently train eu term directive pfew	5	[0.04638723266426224, 0.005105848058716937, 0.005124384139692808, 0.10616438370891679, 0.5470991892555799, 0.2849762697352505, 0.005142692437580831]	Negative
1.6e+18	username i think that the next thing isnt a gpt essay on your question but on demand videos about your question and so on we rarely know what to ask at first	think next thing isnt gpt essay question demand videos question rarely know ask first	think next thing isnt gpt essay question demand video question rarely know ask first	5	[0.009625335420091653, 0.009552111293825214, 0.009548666475279828, 0.009545353323112057, 0.5045062798996593, 0.009547342742304486, 0.44767491084572736]	Positive
1.6e+18	now will academia fight against openai and chatgpt or change the whole system	academia fight openai change whole system	academia fight openai change whole system	3	[0.020438168866822853, 0.02054617069522391, 0.6168785791902704, 0.020433770936094674, 0.02045387592862834, 0.020438638351773942, 0.2808107960311859]	Positive
1.6e+18	ive had access to chatgpt for the past 24 hours exactly and so far ive done the following learned react and tailwind using it had it do an argumentative essay had it finish 5 java assignments im still very amazed	ive access past hours exactly far ive done following learned react tailwind using argumentative essay finish java assignments im still amazed	ive access past hour exactly far ive do follow learn react tailwind use argumentative essay finish java assignment im still amaze	7	[0.291968329879017, 0.006509797780760926, 0.006502781394901013, 0.006500733503568975, 0.006527804609593425, 0.006508704592249397, 0.6754818482399093]	Negative
1.6e+18	a lot of gpt is gonna create plagiarism at scale posts but then the attached essay is the most lifeless dull and c grade thing you can imagine	lot gpt gonna create plagiarism scale posts attached essay lifeless dull grade thing imagine	lot gpt gon na create plagiarism scale post attach essay lifeless dull grade thing imagine	5	[0.008978343801808225, 0.008978140543990104, 0.008942171937015941, 0.24746813486486618, 0.4541669881928776, 0.2624838758980385, 0.008982344761403494]	Negative
1.6e+18	seeing a lot of chatgpt transcripts on twitter lately and then stumbled across this one remember to apply your critical thinking and not just foolishly give in to the hype	seeing lot transcripts twitter lately stumbled across one remember apply critical thinking foolishly give hype	see lot transcript twitter lately stumble across one remember apply critical think foolishly give hype	5	[0.008991054302052109, 0.008948070179448342, 0.1664161514897701, 0.008938894755087634, 0.788785702941384, 0.008955358976348365, 0.008964767355909526]	Negative
1.6e+18	i asked chatgpt to write a 3 paragraph essay on how best to spend 3 weeks in france	asked write paragraph essay best spend weeks france	ask write paragraph essay best spend week france	7	[0.015917318376231365, 0.16125186727132185, 0.015904779498614595, 0.01588048312804105, 0.015929290608200617, 0.01591698296337166, 0.7591992781542188]	Positive
1.6e+18	if you are a tech writer chatgpt if you are a ux writer chatgpt if you are dev relations chatgpt if you run a blog chatgpt if youre a ad writer chatgpt if you are an essay and scholarship application writer chatgpt if you are a cover letter writer chatgpt	tech writer ux writer dev relations run blog youre ad writer essay scholarship application writer cover letter writer	tech writer ux writer dev relation run blog youre ad writer essay scholarship application writer cover letter writer	1	[0.71901363511887, 0.007552057215133899, 0.14554079720758864, 0.0075532636814495645, 0.0075518153213295965, 0.0075310921283366725, 0.10525733932729166]	Neutral
1.6e+18	come on chatgpt was not a stem student	come stem student	come stem student	2	[0.03577176918420822, 0.7847811424470459, 0.035969129775952104, 0.035757391055909526, 0.03590583955753854, 0.03587821196214335, 0.035936516017202415]	Neutral
1.6e+18	now the real question is how we automate reading grant applications student essays and all the other stuff no longer written by humans chatgpt	real question automate reading grant applications student essays stuff longer written humans	real question automate read grant application student essay stuff longer write human	5	[0.011041052256194532, 0.01105454507123779, 0.01102345341006275, 0.01100772696250152, 0.9337937805927016, 0.011031697344081682, 0.01104774436321996]	Positive
1.6e+18	every ai researcher poking at chatgpt right now	every ai researcher poking right	every ai researcher poke right	5	[0.023861349932283102, 0.023860093485576588, 0.328939739201057, 0.023859948706002165, 0.5516590352302787, 0.02389018242986471, 0.023929651014937724]	Positive
1.6e+18	using chatgpt to write scholarship essay	using write scholarship essay	use write scholarship essay	7	[0.028619602745104306, 0.028738449531297346, 0.028604366265695822, 0.028696092752929486, 0.028652751382707925, 0.028622949601689297, 0.8280657877205757]	Neutral
1.6e+18	chatgpt just blew me away with the username review assignments just around the corner keep this in mind prompt write a poem about a rising academic researcher writing a paper that got rejected from cvpr for a ridiculous reason	blew away review assignments around corner keep mind prompt write poem rising academic researcher writing paper got rejected cvpr ridiculous reason	blow away review assignment around corner keep mind prompt write poem rise academic researcher write paper get reject cvpr ridiculous reason	5	[0.006528951098852749, 0.006546876670130122, 0.006560627263885761, 0.006506726091003842, 0.6030823263985612, 0.006532752643621783, 0.36424173983394453]	Negative
1.6e+18	maybe gpt can be used in the classroom have students prompt an essay and then critique it by the end of the class	maybe gpt used classroom students prompt essay critique end class	maybe gpt use classroom student prompt essay critique end class	7	[0.013143732902471894, 0.18720319451718043, 0.012995901239947916, 0.013000673896212402, 0.013051494626099863, 0.013033545935711731, 0.7475714568823759]	Neutral
1.6e+18	i could see chatgpt becoming a neat copilotlike assistant for hobbyist game designers looking for inspiration or as a teaching tool in game design classes to give students something to iterate off of	could see becoming neat copilotlike assistant hobbyist game designers looking inspiration teaching tool game design classes give students something iterate	could see become neat copilotlike assistant hobbyist game designer look inspiration teach tool game design class give student something iterate	2	[0.20215767544516833, 0.45648544916635125, 0.006813078298295265, 0.0068097115684535294, 0.2169609366604283, 0.10394058121704464, 0.006832567644258744]	Negative
1.6e+18	i think that the gpt chat is the most groundbreaking education tool ever created it can speed up learning of complex areas eg programming or math 100x well beyond what was possible so far	think gpt chat groundbreaking education tool ever created speed learning complex areas eg programming math well beyond possible far	think gpt chat groundbreaking education tool ever create speed learn complex area eg program math well beyond possible far	5	[0.007195916790299981, 0.0071867569284450655, 0.21482263307726224, 0.007155715902291691, 0.7492968682365045, 0.007168896024995771, 0.007173213040200728]	Negative
1.6e+18	i am not an expert on natural language processing and machine learning models but if ops thesis is correct in that the ao3 data came from common crawl the horse might have bolted long ago forget the sudowrite site gpt3 itself has been trained on cc	expert natural language processing machine learning models ops thesis correct ao data came common crawl horse might bolted long ago forget sudowrite site gpt trained cc	expert natural language process machine learn model ops thesis correct ao data come common crawl horse might bolt long ago forget sudowrite site gpt train cc	5	[0.005311237537891986, 0.005304001718070139, 0.005319086126233784, 0.005298297370178107, 0.751755437947768, 0.22169770955536755, 0.005314229744490351]	Negative
1.6e+18	so after all the hype around chatgpt i tried whether ai can predict future so obv asked whether india will become super power great tool rip to student assignments	hype around tried whether ai predict future obv asked whether india become super power great tool rip student assignments	hype around try whether ai predict future obv ask whether india become super power great tool rip student assignment	5	[0.007162104641114809, 0.3442177632088111, 0.25050854308686515, 0.007176793241724426, 0.3765909071962202, 0.007168253549658905, 0.007175635075605283]	Positive
1.6e+18	genuinely curious whats going to happen to college admissions essaysthe rest of our education system now with chatgpt in play	genuinely curious whats going happen college admissions essaysthe rest education system play	genuinely curious whats go happen college admission essaysthe rest education system play	7	[0.010995401646680832, 0.011013816090076917, 0.2304386823449491, 0.01101223225298984, 0.011015390139077602, 0.011001634639793093, 0.7145228428864325]	Negative
1.6e+18	wow chatgpt can even take pretty specific instructions in a mix of languages and give me the right standard of the text im looking for this would indeed be around the standard of writing by lower primary school students in singapore impressive most impressive	wow even take pretty specific instructions mix languages give right standard text im looking would indeed around standard writing lower primary school students singapore impressive impressive	wow even take pretty specific instruction mix language give right standard text im look would indeed around standard write lower primary school student singapore impressive impressive	5	[0.005303420372075415, 0.13820321119576948, 0.00530135711858048, 0.005315787008741381, 0.7736740069971096, 0.005323945712220946, 0.06687827159550269]	Positive
1.6e+18	username i recently downloaded rwkv with 3b parameters and it worked pretty well not gpt3 tier of course but similar to gptj and iirc the state space model stuff is not conceptually that different	recently downloaded rwkv parameters worked pretty well gpt tier course similar gptj iirc state space model stuff conceptually different	recently download rwkv parameter work pretty well gpt tier course similar gptj iirc state space model stuff conceptually different	5	[0.23616130162505006, 0.007165447145646319, 0.007168666698896679, 0.007216779204256724, 0.6538205299426809, 0.007186803190481522, 0.0812804721929878]	Positive
1.6e+18	username what is even the point in general education when in a few years ai will be smarter than most of humans most of people would be better off relying rather on artifficial intelligence than on their own chatgpt	even point general education years ai smarter humans people would better relying rather artifficial intelligence	even point general education year ai smarter human people would better rely rather artifficial intelligence	5	[0.008939621644818692, 0.00895094122810219, 0.33866975210938327, 0.008947958126639403, 0.61658229286869, 0.008942710145778958, 0.00896672387658744]	Positive
1.6e+18	gpt shit on my national exam sp i sent out cried and cur myaelf	gpt shit national exam sp sent cried cur myaelf	gpt shit national exam sp send cry cur myaelf	7	[0.014319959332895281, 0.014319453880408343, 0.014309018791355122, 0.32409266434464257, 0.014296213701814768, 0.2917482260582226, 0.32691446389066137]	Negative
1.6e+18	username just give gpt3 this text and see what it decides comes next a student taking course description had to write a paper on assignment description they turned in the following essay student text the teacher picked up a red pen and began grading the assignment	give gpt text see decides comes next student taking course description write paper assignment description turned following essay student text teacher picked red pen began grading assignment	give gpt text see decide come next student take course description write paper assignment description turn follow essay student text teacher pick red pen begin grade assignment	7	[0.26446378227576883, 0.005133804601767558, 0.005107098085126801, 0.005110859172320829, 0.005122469963995631, 0.0051284132854146165, 0.7099335726156056]	Neutral
1.6e+18	in data analysis and problem solving using chatgpt can help you understand data and solve problems in a more natural way	data analysis problem solving using help understand data solve problems natural way	data analysis problem solve use help understand data solve problem natural way	5	[0.011035090782198035, 0.011021708882897975, 0.011013868692586979, 0.010992593240961124, 0.6515148425959368, 0.2934180080287314, 0.011003887776687675]	Positive
1.6e+18	in entertainment and education chatgpt can be used to provide interactive entertainment and learning tools with artificial intelligence	entertainment education used provide interactive entertainment learning tools artificial intelligence	entertainment education use provide interactive entertainment learn tool artificial intelligence	3	[0.013024603803411855, 0.44271047603495384, 0.4922558348878826, 0.012991134965676837, 0.013008759548995868, 0.013014362019525676, 0.01299482873955331]	Negative
1.6e+18	chatgpt please write some made up twitter posts for me to read about the things im most interested in that invite engagement but wont make me too angry	please write made twitter posts read things im interested invite engagement wont make angry	please write make twitter post read thing im interest invite engagement wont make angry	7	[0.17083504707993136, 0.009574480173677924, 0.009608644133334848, 0.00953732898366418, 0.009562982977072249, 0.009545268852850793, 0.7813362477994686]	Negative
1.6e+18	this is what chatgpt told me to do lets see if ai can do a better job than me help us provide basic education to children in a small village in northern peru your donation will make a huge difference in their lives education peru nonprofit	told lets see ai better job help us provide basic education children small village northern peru donation make huge difference lives education peru nonprofit	tell let see ai better job help u provide basic education child small village northern peru donation make huge difference life education peru nonprofit	7	[0.1671990713849508, 0.005979297619687517, 0.31142184429281383, 0.005960597423846318, 0.005984613341182485, 0.00598477692652026, 0.4974697990109989]	Positive
1.6e+18	if chatgpt is a free research preview why does it count against by monthly bill dont get me wrong i dont believe in free lunch either but username should make this a bit clearer in the introduction otherwise a few folks might get a surprise at the end of the month	free research preview count monthly bill dont get wrong dont believe free lunch either make bit clearer introduction otherwise folks might get surprise end month	free research preview count monthly bill dont get wrong dont believe free lunch either make bite clearer introduction otherwise folk might get surprise end month	7	[0.25092045863197654, 0.005502750890421136, 0.005510880309238382, 0.0055074721736934045, 0.3415414078706102, 0.005509760765796159, 0.38550726935826424]	Positive
1.6e+18	ask chatgpt to explain something in the style of professor farnsworth and it just prefaces an explanation with good news everyone	ask explain something style professor farnsworth prefaces explanation good news everyone	ask explain something style professor farnsworth preface explanation good news everyone	5	[0.01192462224792261, 0.2962291415883839, 0.011948535847468385, 0.011993719611635688, 0.6439720830898245, 0.011968234588115757, 0.011963663026649156]	Positive
1.6e+18	username i absolutely love username s working backwards methodology they see problems of customers first then try to solve it in my opinion gpt x and llms are very cool but use cases were not thought of well while inventing	absolutely love working backwards methodology see problems customers first try solve opinion gpt llms cool use cases thought well inventing	absolutely love work backwards methodology see problem customer first try solve opinion gpt llm cool use case think well invent	5	[0.07413899544874913, 0.006815949624700233, 0.006812750186443406, 0.006810314138539676, 0.891775866424572, 0.006819157592858825, 0.00682696658413681]	Positive
1.6e+18	username i dont know jon i grabbed an exam from your course with romer and it went 253 on the qualitative qs the 2nd answer in particular im amazed an ai was able to deduce that there is no mathlogic engine here now but once gpt is combined with the many that exist	dont know jon grabbed exam course romer went qualitative qs nd answer particular im amazed ai able deduce mathlogic engine gpt combined many exist	dont know jon grab exam course romer go qualitative q nd answer particular im amaze ai able deduce mathlogic engine gpt combine many exist	5	[0.08991330149890386, 0.005968496235257638, 0.005973884940742284, 0.14007340965633047, 0.7461219688579462, 0.00597080630667966, 0.005978132504139899]	Positive
1.6e+18	username with infinite data availability from eg chatgpt there will be way less need for humans to retain knowledge because it can be outsourced and measuring it cannot be done in the same way as today so it is finally forcing the school system to update its measuring method of students	infinite data availability eg way less need humans retain knowledge outsourced measuring cannot done way today finally forcing school system update measuring method students	infinite data availability eg way le need human retain knowledge outsource measure can not do way today finally force school system update measure method student	6	[0.00551762049692405, 0.005523316391169932, 0.005521693129419801, 0.00552165755964407, 0.2848844112986518, 0.4522843592922206, 0.2407469418319697]	Neutral
1.6e+18	today i drafted a i think cool writing assignment submit a prompt to chatgpt and then revise the output until you get a paper meeting typical standards the student will submit both the original output and their revision as well as a reflection on why revision was necessary	today drafted think cool writing assignment submit prompt revise output get paper meeting typical standards student submit original output revision well reflection revision necessary	today draft think cool write assignment submit prompt revise output get paper meet typical standard student submit original output revision well reflection revision necessary	5	[0.005728946374827577, 0.005741798149145477, 0.005721142262619498, 0.005722785087713658, 0.7612584427784594, 0.21008776037630048, 0.005739124970933927]	Positive
1.6e+18	using chatgpts help for designing the course on ethics and modern ai which i will teach next semester nlproc	using s help designing course ethics modern ai teach next semester nlproc	use s help design course ethic modern ai teach next semester nlproc	1	[0.3418653801780329, 0.011969534968213015, 0.29695218644296173, 0.011912549862654305, 0.011931358951421821, 0.011937262355032974, 0.3134317272416833]	Positive
1.6e+18	openais chatgpt gives impressively smart responses to all sorts of prompts and questions it can answer homework questions generate code or explain regular expressions apparently it has not yet read our paper on identifying best friends via social network structure though	openais gives impressively smart responses sorts prompts questions answer homework questions generate code explain regular expressions apparently yet read paper identifying best friends via social network structure though	openais give impressively smart response sort prompt question answer homework question generate code explain regular expression apparently yet read paper identify best friend via social network structure though	5	[0.12507371129024025, 0.004953297567431765, 0.0049562127979477545, 0.004949133359671623, 0.6575068724016581, 0.19759517524604445, 0.004965597337006101]	Positive
1.6e+18	seen a lot of stuff about chatgpt being a good teacher first try on a basic pharmacology question and if you didnt already know the answer you could be easily mislead	seen lot stuff good teacher first try basic pharmacology question didnt already know answer could easily mislead	see lot stuff good teacher first try basic pharmacology question didnt already know answer could easily mislead	5	[0.007943047422234211, 0.13627073480715376, 0.00795156802102673, 0.007942973797962834, 0.8239740875426896, 0.007948389592924118, 0.007969198816008573]	Positive
1.6e+18	you may have been around for a long long time but its time for a change and im here to climb to the top of the game and show the world whats next a better way for peer review thats fair and not complex chatgpt	may around long long time time change im climb top game show world whats next better way peer review thats fair complex	may around long long time time change im climb top game show world whats next better way peer review thats fair complex	5	[0.006234834596214349, 0.006237089354054216, 0.006239385272889901, 0.006250268177824812, 0.6017663698897818, 0.006231839241561696, 0.3670402134676731]	Positive
1.6e+18	peerxiv a hero bringing change to peer review progress shining bright chatgpt were back for some chatgpt fun	peerxiv hero bringing change peer review progress shining bright back fun	peerxiv hero bring change peer review progress shin bright back fun	7	[0.01195198880100528, 0.01193799051467367, 0.011978371010305383, 0.15912297181801988, 0.28270446558590334, 0.011927759162946975, 0.5103764531071455]	Positive
1.6e+18	gpts kicking off the ais will save us i tell you replace the fed and do our homework	gpts kicking ais save us tell replace fed homework	gpts kick ai save u tell replace feed homework	7	[0.01598419618225054, 0.01594240588909144, 0.016009649985985495, 0.015974960468148062, 0.31812230635988725, 0.015938643012410644, 0.6020278381022266]	Neutral
1.6e+18	username good content soon i guess chatgpt can provide info like like this wud help in research	good content soon guess provide info like like wud help research	good content soon guess provide info like like wud help research	5	[0.13786329021784247, 0.011937077185137247, 0.011921601647161063, 0.011918136301202876, 0.6468649393825523, 0.16755413481724962, 0.011940820448854476]	Positive
1.6e+18	very similar arguments could be made about the internet in general i think the idea with using gpt as a replacement for google is not to fully replace search engines but to relegate them to a second plane similar to how students use reference books nowadays i guess	similar arguments could made internet general think idea using gpt replacement google fully replace search engines relegate second plane similar students use reference books nowadays guess	similar argument could make internet general think idea use gpt replacement google fully replace search engine relegate second plane similar student use reference book nowadays guess	5	[0.005301823015792747, 0.005309582936237349, 0.005295843967630819, 0.05321950701408319, 0.9202628663795307, 0.005304562559319094, 0.005305814127406158]	Positive
1.6e+18	gpt is gonna be great in punditry so sorts of pseudoacademic assertions that end up bullshit on closer examination	gpt gonna great punditry sorts pseudoacademic assertions end bullshit closer examination	gpt gon na great punditry sort pseudoacademic assertion end bullshit closer examination	5	[0.011028678470122191, 0.19299677592036074, 0.011004731839679812, 0.31170777419801043, 0.4511869004078888, 0.011042980138944173, 0.011032159024993935]	Positive
1.6e+18	interesting actually im asking whether the answer exists it does of course not whether it can be known so the correct answer is yes this is the answer to how many are there which i didnt ask enjoying poking at chatgpt like the rest of you	interesting actually im asking whether answer exists course whether known correct answer yes answer many didnt ask enjoying poking like rest	interest actually im ask whether answer exist course whether know correct answer yes answer many didnt ask enjoy poke like rest	5	[0.0065068102024702125, 0.006504899427875084, 0.006499491332343153, 0.006497336821922873, 0.9609721720902579, 0.00650421988240283, 0.00651507024272793]	Positive
1.6e+18	username i would put the current level two places further back the bar shouldnt be an inexperienced human thinks the output looks ok but can do the task as well as a competent professional and i dont think gpt passes that bar for essay writing or code yet	would put current level two places back bar shouldnt inexperienced human thinks output looks ok task well competent professional dont think gpt passes bar essay writing code yet	would put current level two place back bar shouldnt inexperienced human think output look ok task well competent professional dont think gpt pass bar essay write code yet	5	[0.0049379902179040765, 0.004935108637813959, 0.00493370551750092, 0.18191308654706906, 0.7933919753212171, 0.004941587068223704, 0.004946546690271195]	Positive
1.6e+18	i think that chatgpt will find adoption for specific cases like patient engagement in healthcare or code reviews in engg but i dont know if its a google killer theres unlimited knowledge keystrokes away but it also seems to take away that element of discovery 2n ig	think find adoption specific cases like patient engagement healthcare code reviews engg dont know google killer theres unlimited knowledge keystrokes away also seems take away element discovery ig	think find adoption specific case like patient engagement healthcare code review engg dont know google killer there unlimited knowledge keystroke away also seem take away element discovery ig	5	[0.10664727626298605, 0.00493664971778147, 0.11256425369485368, 0.004939559605627162, 0.7610168232850251, 0.004950208138667889, 0.0049452292950586]	Neutral
1.6e+18	chatgpt has literally made homework obsolete wonderful news	literally made homework obsolete wonderful news	literally make homework obsolete wonderful news	7	[0.02045092281423699, 0.020510707110230727, 0.14842904938858076, 0.02051380907757988, 0.020457954882138404, 0.020431065006816913, 0.7492064917204163]	Positive
1.6e+18	username my school years would have been way easier with chad gpt at my side	school years would way easier chad gpt side	school year would way easier chad gpt side	7	[0.01591828368678218, 0.015927938141595488, 0.01588579753595923, 0.015897242935673916, 0.01593981278452277, 0.015897269256212574, 0.9045336556592539]	Neutral
1.6e+18	hello twitter university music teacher and administrator here oh and i work on music and ai so none of this surprises is chatgpt an amazing liberating resource or somehow sinister username	hello twitter university music teacher administrator oh work music ai none surprises amazing liberating resource somehow sinister	hello twitter university music teacher administrator oh work music ai none surprise amaze liberate resource somehow sinister	7	[0.007970520098298297, 0.22395800760455536, 0.007963395306272538, 0.007951026476173743, 0.007960165305703608, 0.007958596081166726, 0.7362382891278298]	Negative
1.6e+18	username chatgpt of course	course	course	1	[0.5711578684651062, 0.07142865634149397, 0.07145476182104092, 0.07144614350264349, 0.071535229188981, 0.0714690101984595, 0.07150833048227494]	Neutral
1.6e+18	username that is an interesting take i didnt think of this when related to gpt and related models will really simplify a lot of background research but at the same time so many problems i can see this unleashing	interesting take didnt think related gpt related models really simplify lot background research time many problems see unleashing	interest take didnt think relate gpt relate model really simplify lot background research time many problem see unleash	5	[0.16300096652757115, 0.007528806153170994, 0.007542318575084611, 0.0075289044290625514, 0.7993169329412091, 0.0075414580485633105, 0.007540613325338085]	Positive
1.6e+18	dalle mini ai is so fun look at all the silly warped pictures chatgpt columnists computer programmers have lost their jobs people are hotwiring cars and making molotov cocktails homework is now redundant	dalle mini ai fun look silly warped pictures columnists computer programmers lost jobs people hotwiring cars making molotov cocktails homework redundant	dalle mini ai fun look silly warp picture columnist computer programmer lose job people hotwiring car make molotov cocktail homework redundant	7	[0.2103863945745548, 0.1619699897123366, 0.00652043257692983, 0.0065185288015293, 0.006518263220817357, 0.006507831235166551, 0.6015785598786657]	Negative
1.6e+18	username interesting piece but the comparative advantage thesis rests on the assumption that generally useful ai will remain expensive very tenuous assumption imho with pace of advances we could see gpt3 level ais preinstalled in our phones within the decade	interesting piece comparative advantage thesis rests assumption generally useful ai remain expensive tenuous assumption imho pace advances could see gpt level ais preinstalled phones within decade	interest piece comparative advantage thesis rest assumption generally useful ai remain expensive tenuous assumption imho pace advance could see gpt level ai preinstalled phone within decade	5	[0.005307415715199094, 0.00530945540804849, 0.13036551593268236, 0.005308628008858858, 0.6004000797917837, 0.005307209444689558, 0.2480016956987379]	Negative
1.6e+18	username students will be extremely happy they dont have to use their own brain for completing the assignments context chatgpt 3	students extremely happy dont use brain completing assignments context	student extremely happy dont use brain complete assignment context	7	[0.014323749532745003, 0.014374358354147332, 0.014300907946490603, 0.014298748027567042, 0.3449787285737261, 0.01434741157794471, 0.5833760959873792]	Positive
1.6e+18	ola chatgpt next time youre put on the spot by username or username during a quiz final	ola next time youre put spot quiz final	ola next time youre put spot quiz final	7	[0.015932751838622795, 0.015945392838708477, 0.01590414465189681, 0.25709617343895136, 0.015963176511722087, 0.015902817825023046, 0.6632555428950755]	Neutral
1.6e+18	not sure if this has been mentioned but of course i asked chatgpt to draw ascii art it almost works	sure mentioned course asked draw ascii art almost works	sure mention course ask draw ascii art almost work	5	[0.014348816567622857, 0.014296748323236057, 0.014305894760059284, 0.014312083838024231, 0.9140736067580522, 0.014319917083208573, 0.014342932669796908]	Positive
1.6e+18	chatgpt will be a massive force multiplier for a range of knowledge workers it goes way beyond just software engineering its like infinite zoom on generations enabled by dalle stable diffusion but for problem solving you can start at 30k feet and go into extreme detail	massive force multiplier range knowledge workers goes way beyond software engineering like infinite zoom generations enabled dalle stable diffusion problem solving start feet go extreme detail	massive force multiplier range knowledge worker go way beyond software engineer like infinite zoom generation enable dalle stable diffusion problem solve start foot go extreme detail	5	[0.2957625918585734, 0.0053059416220956925, 0.23200638572884047, 0.00530810276902807, 0.45098326613252504, 0.005317024278097363, 0.005316687610839905]	Negative
1.6e+18	username llms have been around a while gpt is pretty cool but ive been playing with these for years i helped build a few back in 2015 when i was in academia this stuff is totally fine for beginner tutorials but honestly at the edges its so far away from being usable	llms around gpt pretty cool ive playing years helped build back academia stuff totally fine beginner tutorials honestly edges far away usable	llm around gpt pretty cool ive play year help build back academia stuff totally fine beginner tutorial honestly edge far away usable	5	[0.19081465868512107, 0.006221004748129843, 0.0062254263850996016, 0.006219321753686331, 0.7780532135784278, 0.0062218942920288425, 0.006244480557506471]	Positive
1.6e+18	username i have seen many texts by this gpt very school like vibes the most interesting thing is how easy you can play with it by taking a step back	seen many texts gpt school like vibes interesting thing easy play taking step back	see many text gpt school like vibe interest thing easy play take step back	5	[0.009560264720683045, 0.009557025224348769, 0.009539278667364119, 0.009546494056165866, 0.48597535534957137, 0.009554428004820448, 0.4662671539770464]	Positive
1.6e+18	username its self education on steroids normally you can learn everything online but you have to go through a few minutes to hours of going website to website to find what you are looking for with username chatgpt you can do it in seconds this is amazing just look at this	self education steroids normally learn everything online go minutes hours going website website find looking seconds amazing look	self education steroid normally learn everything online go minute hour go website website find look second amaze look	1	[0.4382521801311577, 0.0075515372143350416, 0.04757671646170227, 0.007532290202264751, 0.23429317558253002, 0.007530322949182271, 0.25726377745882784]	Positive
1.6e+18	username your discord banned me for being anti semitic i just posted screenshots of what chatgpt replied to me i even asked it to write an essay on how the nazis were bad and they calling me anti semitic lol	discord banned anti semitic posted screenshots replied even asked write essay nazis bad calling anti semitic lol	discord ban anti semitic post screenshots reply even ask write essay nazi bad call anti semitic lol	7	[0.00799380008137248, 0.22914409250952936, 0.007945038589509505, 0.007943258073366486, 0.00795845472733991, 0.007967266148814057, 0.7310480898700682]	Positive
1.6e+18	how does gpt answer the all souls college entrance exam questions lets see gpt3 openai has masculinity ever not been in crisis	gpt answer souls college entrance exam questions lets see gpt openai masculinity ever crisis	gpt answer soul college entrance exam question let see gpt openai masculinity ever crisis	7	[0.009561496218075291, 0.009542360912411398, 0.009565692082759784, 0.4409510742958128, 0.009569429065617493, 0.00954022057846582, 0.5112697268468573]	Neutral
1.6e+18	i tried out username chatgpt as a research tool asking questions on topic im interested in but dont know too much about it looks promising it explained basic facts about fuzzy cognitive maps and suggested seemingly reasonable research proposal workshop plan and	tried research tool asking questions topic im interested dont know much looks promising explained basic facts fuzzy cognitive maps suggested seemingly reasonable research proposal workshop plan	try research tool ask question topic im interest dont know much look promise explain basic fact fuzzy cognitive map suggest seemingly reasonable research proposal workshop plan	5	[0.005304238384377843, 0.005305315655155031, 0.0053168196828157896, 0.005294202517912192, 0.6744895878163357, 0.29898597505419733, 0.0053038608892060695]	Positive
1.6e+18	as with image generation it would be nice to have a database of cool things you can do with chatgpt including prompts for problem solving	image generation would nice database cool things including prompts problem solving	image generation would nice database cool thing include prompt problem solve	5	[0.2822986568262038, 0.011914053264893892, 0.011920526230898613, 0.011910896732044759, 0.6580842547027427, 0.011942175464542829, 0.01192943677867331]	Positive
1.6e+18	it is amazing to see that chatgpt is very versatile i can write code on one hand but on the other hand it can understand my command in hindi and write a poem in hindi for me my mind is going crazy thinking about how such evolution will change lives for students openai	amazing see versatile write code one hand hand understand command hindi write poem hindi mind going crazy thinking evolution change lives students openai	amaze see versatile write code one hand hand understand command hindi write poem hindi mind go crazy think evolution change life student openai	7	[0.20529854055266455, 0.0059689285909168745, 0.006005858031221599, 0.005966385869265107, 0.0059862672442927015, 0.005968339899952834, 0.7648056798116862]	Negative
1.6e+18	username of course	course	course	1	[0.5711578684651062, 0.07142865634149397, 0.07145476182104092, 0.07144614350264349, 0.071535229188981, 0.0714690101984595, 0.07150833048227494]	Neutral
1.6e+18	spent about an hour teaching gpt ssh and commands username right is start	spent hour teaching gpt ssh commands right start	spend hour teach gpt ssh command right start	7	[0.01600055925760324, 0.015884454134090266, 0.015890977694100614, 0.01592641540682831, 0.01592588275411151, 0.015881619414073362, 0.9044900913391927]	Positive
1.6e+18	neurips grad school apps and late night discussions about gpt with friends got me feeling extremely hopeful this week 26	neurips grad school apps late night discussions gpt friends got feeling extremely hopeful week	neurips grad school apps late night discussion gpt friend get feel extremely hopeful week	7	[0.17291354930842517, 0.009570556407816528, 0.0095819780527324, 0.009547449122598969, 0.14167226151460707, 0.00954397846305432, 0.6471702271307657]	Negative
1.6e+18	holy moly chatgpt is just mindbloooowwwing asked it to write me a comprehensive review on diabetic retinopathy with references and image links and it did in just over a minute but as a student who will take a couple of hours to write this review i am speechless	holy moly asked write comprehensive review diabetic retinopathy references image links minute student take couple hours write review speechless	holy moly ask write comprehensive review diabetic retinopathy reference image link minute student take couple hour write review speechless	1	[0.6486637886977037, 0.007175512477874793, 0.007151307262109091, 0.007171920085302869, 0.1368689651809154, 0.007166845746613227, 0.18580166054948097]	Neutral
1.6e+18	on monday i taught an introductory sql course for czech pyladies mostly exercises today i tried chatgpt on them and omg	monday taught introductory sql course czech pyladies mostly exercises today tried omg	monday teach introductory sql course czech pyladies mostly exercise today try omg	7	[0.011056238406289434, 0.011000389879420178, 0.011027333831941655, 0.010995849796245063, 0.011044751012746419, 0.2665137297809823, 0.678361707292375]	Positive
1.6e+18	username patients engagement platfirm with chatgpt i mean we already have it withoit the chatgpt is just a upgrade	patients engagement platfirm mean already withoit upgrade	patient engagement platfirm mean already withoit upgrade	7	[0.21354669439326285, 0.017879936095593445, 0.01790320499090263, 0.01795259613979601, 0.01791212347784189, 0.16608273897749176, 0.5487227059251115]	Negative
1.6e+18	username and thats already been dead in the water because of the unpaid peer review model and this as so central to academic advancement its not about the chatgpt i get about 23 requests for peer review a month and i cannot afford to do it in any sense of the term	thats already dead water unpaid peer review model central academic advancement get requests peer review month cannot afford sense term	thats already dead water unpaid peer review model central academic advancement get request peer review month can not afford sense term	5	[0.0065127361586392206, 0.006502952482583871, 0.08944846887533456, 0.006528125348459043, 0.521535583193698, 0.36293758569137424, 0.006534548249911174]	Neutral
1.6e+18	had a play with chatgpt better not show it to the youngest otherwise he will just use it for his homework	play better show youngest otherwise use homework	play better show youngest otherwise use homework	7	[0.01788161415533191, 0.017906855880708866, 0.017869666086291355, 0.017873116266660632, 0.017940150999677294, 0.017918967500909145, 0.8926096291104207]	Positive
1.6e+18	as part of our degree we ask the students to produce an experimental proposal on a subject interested what username chatgpt would do with my q im amazed how coherent the proposal is although shallow and brief it is certainly a good starting point essay educhat	part degree ask students produce experimental proposal subject interested would im amazed coherent proposal although shallow brief certainly good starting point essay educhat	part degree ask student produce experimental proposal subject interest would im amaze coherent proposal although shallow brief certainly good start point essay educhat	5	[0.005963243021149004, 0.07189676501883722, 0.005965887184742843, 0.005964427973804412, 0.774316587102941, 0.12991973692125547, 0.005973352777270071]	Positive
1.6e+18	it looks like chatgpt can successfully fail at teaching monads very impressive human skills	looks like successfully fail teaching monads impressive human skills	look like successfully fail teach monad impressive human skill	5	[0.014317230786181108, 0.01434206538439011, 0.014331247437614872, 0.2334393955431332, 0.36209386517840153, 0.014320378712109363, 0.34715581695816977]	Positive
1.6e+18	username next time we have an essay lets use chatgpt if only i knew lol	next time essay lets use knew lol	next time essay let use know lol	7	[0.017900627111469926, 0.017902839725723204, 0.017873646567692844, 0.01787483468830061, 0.01790204290514503, 0.01788368171386779, 0.8926623272878006]	Positive
1.6e+18	from a writingproductivity perspective the openai chatgpt is pretty bonkers i could take this answer word for word add some references and boom 400 word introduction to my research topic which i could use asis for most journal papers a phd dissertation or the like	perspective openai pretty bonkers could take answer word word add references boom word introduction research topic could use asis journal papers phd dissertation like	perspective openai pretty bonkers could take answer word word add reference boom word introduction research topic could use asis journal paper phd dissertation like	5	[0.005740670629681072, 0.005725454617240885, 0.10274838804012376, 0.005726483055150794, 0.6100233798219714, 0.2643018095028381, 0.005733814332994011]	Positive
1.6e+18	username when google started search many people and teachers said it is the end of learning kids would google their homework but it is not like that with google search many learned even more and faster and so it will be with chatgpt use the tools of your time openai	google started search many people teachers said end learning kids would google homework like google search many learned even faster use tools time openai	google start search many people teacher say end learn kid would google homework like google search many learn even faster use tool time openai	5	[0.005762632187921167, 0.17747288576287706, 0.005763270731302212, 0.005727832997602046, 0.5912390769320656, 0.005721552780416908, 0.20831274860781496]	Positive
1.6e+18	a thought i can hardly convey in words how excited i am about the future of ai and ml in the coming years and how happy i am to be a little part of it neurips grad school apps and late night discussions about gpt with friends got me feeling hopeful this week	thought hardly convey words excited future ai ml coming years happy little part neurips grad school apps late night discussions gpt friends got feeling hopeful week	think hardly convey word excite future ai ml come year happy little part neurips grad school apps late night discussion gpt friend get feel hopeful week	7	[0.06814423111317544, 0.005308862759519572, 0.27393127345273366, 0.005303307183587283, 0.0053249129621327105, 0.005322207423296644, 0.6366652051055547]	Positive
1.6e+18	my bro has an essay due in college and just banged it out in 10 seconds using chatgpt	bro essay due college banged seconds using	bro essay due college bang second use	7	[0.01787588819263579, 0.01791493582466414, 0.017863633511287204, 0.017878584998712015, 0.017882342723671042, 0.017893242283528923, 0.8926913724655009]	Negative
1.6e+18	if one day chatgpt and gpt 354 released to the public i would have finally solved some of the hardest math problems in my course	one day gpt released public would finally solved hardest math problems course	one day gpt release public would finally solve hardest math problem course	5	[0.17166491304822123, 0.011008134674404254, 0.011034441252686582, 0.011033165262670355, 0.5048804171885004, 0.011032170341335462, 0.2793467582321816]	Neutral
1.6e+18	heres another ai chatgpt essay on why zooplankton is an important component of ecosystems	heres another ai essay zooplankton important component ecosystems	here another ai essay zooplankton important component ecosystem	7	[0.01595103632746682, 0.015945489954650453, 0.2515193275156171, 0.015941914083544662, 0.015940537552499943, 0.2913863903374855, 0.39331530422873534]	Positive
1.6e+18	the new chatgpt ai is insane here is an essay it wrote about why jellyfish are amazing	new ai insane essay wrote jellyfish amazing	new ai insane essay write jellyfish amaze	7	[0.01790536077123553, 0.017952466422517462, 0.37817190163381237, 0.017885320560157802, 0.01789403935018628, 0.01787941973471027, 0.5323114915273802]	Negative
1.6e+18	first try of chatgpt count me impressed at least at the level of a good bsc student ill have to continue deeper later	first try count impressed least level good bsc student ill continue deeper later	first try count impress least level good bsc student ill continue deeper later	5	[0.010222846313042813, 0.010243730800576913, 0.010235069589135164, 0.010217749868379495, 0.4877810897727177, 0.010229873608393546, 0.46106964004775425]	Positive
1.6e+18	ive ventured down the chatgpt rabbit hole with a question about euau relations academic assessment as it exists needs to be rethought so very urgently look at these three pictures in seconds chatgpt produced a mini essay that would probably pass in many takehome exams	ive ventured rabbit hole question euau relations academic assessment exists needs rethought urgently look three pictures seconds produced mini essay would probably pass many takehome exams	ive venture rabbit hole question euau relation academic assessment exist need rethink urgently look three picture second produce mini essay would probably pas many takehome exam	5	[0.005325928153000002, 0.11544270301500421, 0.00533537749064115, 0.20083097942405612, 0.662435276493695, 0.005314694783057011, 0.005315040640546536]	Positive
1.6e+18	makes me feel slightly better that chatgpt failed my logic exam	makes feel slightly better failed logic exam	make feel slightly better fail logic exam	5	[0.017874636195947296, 0.01787203646858107, 0.01786060297586547, 0.2696964475318764, 0.6409094121523518, 0.017876320893285853, 0.01791054378209216]	Neutral
1.6e+18	chatgpt openais new essaywriting chatbot is blowing peoples minds bloomberg	openais new essaywriting chatbot blowing peoples minds bloomberg	openais new essaywriting chatbot blow people mind bloomberg	3	[0.015922970847678814, 0.015899427862520698, 0.9043375064487685, 0.015914030180159033, 0.016022355473389413, 0.01590137618983801, 0.016002332997645488]	Positive
1.6e+18	along with academics everywhere im playing with username chatgpt and wondering whether the essay is on its deathbed as a form of student assessment i defy anyone to spend 20 minutes on chatgpt and not feel a sense of vertigo at how fast the world is changing	along academics everywhere im playing wondering whether essay deathbed form student assessment defy anyone spend minutes feel sense vertigo fast world changing	along academic everywhere im play wonder whether essay deathbed form student assessment defy anyone spend minute feel sense vertigo fast world change	7	[0.006222698985527889, 0.255988989470426, 0.006228728042590989, 0.006217473424845016, 0.006242307977011667, 0.18346088759731652, 0.535638914502282]	Positive
1.6e+18	just recorded a new video for the practical nlp course on building and deploying our own text paraphraser api on aws lambda using gpt3 spacy and container deployments course link	recorded new video practical nlp course building deploying text paraphraser api aws lambda using gpt spacy container deployments course link	record new video practical nlp course build deploy text paraphraser api aws lambda use gpt spacy container deployment course link	1	[0.9591264086146148, 0.006814668464634768, 0.0068201197683216966, 0.006807036020885008, 0.006809159977818755, 0.00681476166793517, 0.006807845485789967]	Positive
1.6e+18	username 2011 khan academy 2014 indian university lecturers 2022 chatgpt 2025 teacher ai	khan academy indian university lecturers teacher ai	khan academy indian university lecturer teacher ai	2	[0.017863258949532283, 0.8926526177116099, 0.01790646115986122, 0.017977462734761217, 0.017861370005338873, 0.017862966005046436, 0.017875863433850118]	Neutral
1.6e+18	username tbh chatgpt is better than almost every teacher i had	tbh better almost every teacher	tbh better almost every teacher	7	[0.023830329131598785, 0.023866839736899462, 0.023815369178630474, 0.02385629263323282, 0.02391411069101431, 0.02382310246198706, 0.8568939561666371]	Positive
1.6e+18	username lmao bschool prof here not worried at all about gpt for my courses	lmao bschool prof worried gpt courses	lmao bschool prof worry gpt course	7	[0.020555591952285443, 0.02046654691648612, 0.020431556722809625, 0.23402393152930046, 0.020457843275324763, 0.02043977777992219, 0.6636247518238714]	Positive
1.6e+18	i had a conversation with chatgpt on some concepts of ac and dc currents that ive been confused about since school it gave me replies way better than any physics teacher i had im a believer	conversation concepts ac dc currents ive confused since school gave replies way better physics teacher im believer	conversation concept ac dc current ive confuse since school give reply way better physic teacher im believer	7	[0.007950697396044194, 0.007953274556216448, 0.00796030505742512, 0.007948752153010746, 0.2517494208226845, 0.007953582829127412, 0.7084839671854914]	Positive
1.6e+18	holy shit chatgpt should make my exams this is openai chat function answering one of my exam questions openai chatgpt	holy shit make exams openai chat function answering one exam questions openai	holy shit make exam openai chat function answer one exam question openai	4	[0.011075950929122913, 0.011011434065834963, 0.011069368856936733, 0.4276222210383233, 0.24296008525586218, 0.011014840179013602, 0.28524609967490633]	Negative
1.6e+18	username yeah the stereotypical idea is brain reconstruction but i as far as ive understood what kurenniemi was doing with his selfdocumentation was indeed something in the realm of ai research today pretty visionary if he had an inkling of something like gpt coming to be	yeah stereotypical idea brain reconstruction far ive understood kurenniemi indeed something realm ai research today pretty visionary inkling something like gpt coming	yeah stereotypical idea brain reconstruction far ive understand kurenniemi indeed something realm ai research today pretty visionary inkling something like gpt come	5	[0.2939220924051785, 0.006223459461731608, 0.006247714308940855, 0.006217525941221549, 0.5812054265061979, 0.09994004513325644, 0.006243736243473165]	Negative
1.6e+18	my provisional conclusion is that gpt and friends have been trained by sunday school teachers theyre going to fail the turing test badly if they dont learn to use robust language	provisional conclusion gpt friends trained sunday school teachers theyre going fail turing test badly dont learn use robust language	provisional conclusion gpt friend train sunday school teacher theyre go fail turing test badly dont learn use robust language	7	[0.00716119683868631, 0.007176287955366305, 0.00716286708510709, 0.1449112194564984, 0.007177156396877457, 0.2816586757492013, 0.5447525965182631]	Negative
1.6e+18	played around with chatgpt today have to say it is extremely impressive and only wished it existed when i was in school struggling to write essays and do homework attaching the results	played around today say extremely impressive wished existed school struggling write essays homework attaching results	play around today say extremely impressive wish exist school struggle write essay homework attach result	7	[0.008943958496093411, 0.008942773800970435, 0.008937645790735279, 0.008950177062575504, 0.3119837458874563, 0.008958347487056243, 0.6432833514751127]	Positive
[truncated: 198,509 more rows]
